# Supplementary material for: Comparative genomics shows that viral integrations are abundant and express piRNAs in the arboviral vectors Aedes aegypti and Aedes albopictus
Source: BMC Genomics. 2017 Jul 5;18:512. doi: 10.1186/s12864-017-3903-3 (PMC5497376; doi:10.1186/s12864-017-3903-3)
Supplement: Supplementary file 1 — List of Dipteran species analysed. (XLSX 34 kb) [file 12864_2017_3903_MOESM1_ESM.xlsx]

## Sheet: Arbovirus
Table S1. List of viral genomes used for in silico screening of arthropod genomes. The only DNA arbovirus is in yellow.
Family	Genus	Species	Accession number1	Size (nt)	Host(s)
Togaviridae	Alphavirus	Aura virus	NC_003900	11824	vertebrates, invertebrates
Togaviridae	Alphavirus	Barmah Forest virus	NC_001786	11488	vertebrates, invertebrates
Togaviridae	Alphavirus	Bebaru virus	NC_016962	11877	vertebrates, invertebrates
Togaviridae	Alphavirus	Chikungunya virus	NC_004162	11826	vertebrates, invertebrates, human
Togaviridae	Alphavirus	Eastern equine encephalitis virus	NC_003899	11675	vertebrates, invertebrates
Togaviridae	Alphavirus	Eilat virus	NC_018615	11634	vertebrates, invertebrates
Togaviridae	Alphavirus	Fort Morgan virus	NC_013528	11381	vertebrates, invertebrates
Togaviridae	Alphavirus	Getah virus	NC_006558	11597	vertebrates, invertebrates
Togaviridae	Alphavirus	Highlands J virus	NC_012561	11526	vertebrates, invertebrates
Togaviridae	Alphavirus	Madariaga virus	NC_023812	11624	vertebrates, invertebrates
Togaviridae	Alphavirus	Mayaro virus	NC_003417	11411	vertebrates, invertebrates, human
Togaviridae	Alphavirus	Middelburg virus	NC_024887	11550	vertebrates, invertebrates
Togaviridae	Alphavirus	Ndumu virus	NC_016959	11688	vertebrates, invertebrates
Togaviridae	Alphavirus	O'nyong-nyong virus	NC_001512	11835	vertebrates, invertebrates, human
Togaviridae	Alphavirus	Ross River virus	NC_001544	11657	vertebrates, invertebrates, human
Togaviridae	Alphavirus	Salmon pancreas disease virus	NC_003930	11919	vertebrates, invertebrates
Togaviridae	Alphavirus	Sleeping disease virus	NC_003433	11900	vertebrates, invertebrates
Togaviridae	Alphavirus	Semliki Forest virus	NC_003215	11442	vertebrates, invertebrates
Togaviridae	Alphavirus	Sindbis virus	NC_001547	11703	vertebrates, invertebrates
Togaviridae	Alphavirus	Southern elephant seal virus	NC_016960	11245	vertebrates, invertebrates
Togaviridae	Alphavirus	Venezuelan equine encephalitis virus	NC_001449	11444	vertebrates, invertebrates
Togaviridae	Alphavirus	Western equine encephalitis virus	NC_003908	11484	vertebrates, invertebrates
Togaviridae	Alphavirus	Whataroa virus	NC_016961	11616	vertebrates, invertebrates
Asfariviridae	Asfarivirus	African Swine Fever Virus, strain BA71V	NC_001659	170102	vertebrates, invertebrates
Flaviviridae	Flavivirus	Alkhumra hemorrhagic fever virus	NC_004355	10685	vertebrates, invertebrates, human
Flaviviridae	Flavivirus	Apoi virus	NC_003676	10116	vertebrates, invertebrates, human
Flaviviridae	Flavivirus	Aroa virus	NC_009026	10815	vertebrates, invertebrates, human
Flaviviridae	Flavivirus	Bussuquara virus	NC_009026	10815	vertebrates, invertebrates, human
Flaviviridae	Flavivirus	Cacipacore virus	NC_026623	10284	vertebrates
Flaviviridae	Flavivirus	Dengue virus 1	NC_001477	10735	vertebrates, invertebrates, human
Flaviviridae	Flavivirus	Dengue virus 2	NC_001474	10723	vertebrates, invertebrates, human
Flaviviridae	Flavivirus	Dengue virus 3	NC_001475	10707	vertebrates, invertebrates, human
Flaviviridae	Flavivirus	Dengue virus 4	NC_002640	10649	vertebrates, invertebrates, human
Flaviviridae	Flavivirus	Entebbe bat virus	NC_008718	10510	vertebrates, invertebrates, human
Flaviviridae	Flavivirus	Ilheus virus	NC_009028	10755	vertebrates, invertebrates, human
Flaviviridae	Flavivirus	Japanese encephalitis virus	NC_001437	10976	vertebrates, invertebrates, human
Flaviviridae	Flavivirus	Jutiapa virus	NC_026620	10125	vertebrates
Flaviviridae	Flavivirus	Karshi virus	NC_006947	10653	vertebrates, invertebrates, human
Flaviviridae	Flavivirus	Kedougou virus	NC_012533	10723	vertebrates, invertebrates, human
Flaviviridae	Flavivirus	Kokobera virus	NC_009029	10874	vertebrates, invertebrates, human
Flaviviridae	Flavivirus	Langat virus	NC_003690	10943	vertebrates, invertebrates, human
Flaviviridae	Flavivirus	Louping ill virus	NC_001809	10871	vertebrates, invertebrates, human
Flaviviridae	Flavivirus	Modoc virus	NC_003635	10600	vertebrates, invertebrates, human
Flaviviridae	Flavivirus	Montana myotis leukoencephalitis virus	NC_004119	10,69	vertebrates, invertebrates, human
Flaviviridae	Flavivirus	Murray Valley encephalitis virus	NC_000943	11014	vertebrates, invertebrates, human
Flaviviridae	Flavivirus	Ntaya virus	NC_018705.3	10943	vertebrates, invertebrates, human
Flaviviridae	Flavivirus	Omsk hemorrhagic fever virus	NC_005062	10787	vertebrates, invertebrates, human
Flaviviridae	Flavivirus	Paraiso Escondido virus	NC_027999	10761	vertebrates, invertebrates, human
Flaviviridae	Flavivirus	Parramatta River virus	NC_027817	10893	vertebrates, invertebrates, human
Flaviviridae	Flavivirus	Powassan virus	NC_003687	10839	vertebrates, invertebrates, human
Flaviviridae	Flavivirus	Rio Bravo virus	NC_003675	10140	vertebrates, invertebrates, human
Flaviviridae	Flavivirus	Sepik virus	NC_008719	10793	vertebrates, invertebrates, human
Flaviviridae	Flavivirus	Sokoluk virus	NC_026624	10242	vertebrates
Flaviviridae	Flavivirus	Spanish goat encephalitis virus	NC_027709	10870	vertebrates, invertebrates, human
Flaviviridae	Flavivirus	Spondweni virus	NC_029055	10290	vertebrates, invertebrates, human
Flaviviridae	Flavivirus	St. Louis encephalitis virus	NC_007580	10940	vertebrates, invertebrates, human
Flaviviridae	Flavivirus	Tamana bat virus	NC_003996	10053	vertebrates, invertebrates, human
Flaviviridae	Flavivirus	Tembusu virus	NC_015843	10990	vertebrates, invertebrates, human
Flaviviridae	Flavivirus	Tick-borne encephalitis virus	NC_001672	11141	vertebrates, invertebrates, human
Flaviviridae	Flavivirus	Tyuleniy virus	NC_023424	10673	invertebrates
Flaviviridae	Flavivirus	Usutu virus	NC_006551	11066	vertebrates, invertebrates, human
Flaviviridae	Flavivirus	Wesselsbron virus	NC_012735	10814	vertebrates, invertebrates, human
Flaviviridae	Flavivirus	West Nile virus	NC_001563	10962	vertebrates, invertebrates, human
Flaviviridae	Flavivirus	West Nile virus	NC_009942	11029	vertebrates, invertebrates, human
Flaviviridae	Flavivirus	Yellow fever virus	NC_002031	10862	vertebrates, invertebrates, human
Flaviviridae	Flavivirus	Yokose virus	NC_005039	10857	vertebrates, invertebrates, human
Flaviviridae	Flavivirus	Zika virus	NC_012532	10794	vertebrates, invertebrates, human
Bunyaviridae	Nairovirus	Crimean-Congo hemorrhagic fever virus	strain:IbAr10200	19146	vertebrates, invertebrates, human
Bunyaviridae	Nairovirus	Dugbe virus	isolate:ArD44313	18859	vertebrates, invertebrates, human
Bunyaviridae	Nairovirus	Erve virus		17907	vertebrates, invertebrates, human
Bunyaviridae	Nairovirus	Kasokero virus	isolate:Z-52963	6317	vertebrates, invertebrates, human
Bunyaviridae	Nairovirus	Leopards Hill virus	strain:11SB17	18368	vertebrates, invertebrates, human
Bunyaviridae	Nairovirus	Tofla virus	strain:Toku_Hfla_2013	18467	vertebrates, invertebrates, human
Bunyaviridae	Nairovirus	Yogue virus	isolate:DakAnD 56	18236	vertebrates, invertebrates, human
Bunyaviridae	Orthobunyavirus	Aino virus	isolate:38K	12135	vertebrates, invertebrates, human
Bunyaviridae	Orthobunyavirus	Akabane virus	strain:OBE-1	12035	vertebrates, invertebrates, human
Bunyaviridae	Orthobunyavirus	Brazoran virus	isolate:Original	13242	vertebrates, invertebrates, human
Bunyaviridae	Orthobunyavirus	Bunyamwera virus		12294	vertebrates, invertebrates, human
Bunyaviridae	Orthobunyavirus	Cat Que virus	strain:VN04-2108	12390	vertebrates, invertebrates, human
Bunyaviridae	Orthobunyavirus	La Crosse virus	strain:Human/78	12491	vertebrates, invertebrates, human
Bunyaviridae	Orthobunyavirus	Murrumbidgee virus	isolate:934	12058	invertebrates, vertebrates
Bunyaviridae	Orthobunyavirus	Oropouche virus		11985	vertebrates, invertebrates, human
Bunyaviridae	Orthobunyavirus	Sathuperi virus		12034	vertebrates, invertebrates, human
Bunyaviridae	Orthobunyavirus	Shamonda virus	isolate:Ib An 5550	12104	vertebrates, invertebrates, human
Bunyaviridae	Orthobunyavirus	Simbu virus	isolate:SA Ar 53	12172	vertebrates, invertebrates, human
Bunyaviridae	Phlebovirus	Adana virus	strain:195	12389	vertebrates, invertebrates, human
Bunyaviridae	Phlebovirus	Aguacate virus	strain:VP-175A	12408	vertebrates, invertebrates, human
Bunyaviridae	Phlebovirus	Arrabida virus	strain:PoSFPhlebV/126/2008	6391	vertebrates, invertebrates, human
Bunyaviridae	Phlebovirus	Arumowot virus		12262	vertebrates, invertebrates, human
Bunyaviridae	Phlebovirus	Bhanja virus	strain:ibAr2709	11511	vertebrates, invertebrates, human
Bunyaviridae	Phlebovirus	Candiru virus		12495	vertebrates, invertebrates, human
Bunyaviridae	Phlebovirus	Heartland virus	isolate:Patient1	11567	vertebrates, human
Bunyaviridae	Phlebovirus	Punta Toro virus	strain:PAN472868	12650	vertebrates, invertebrates, human
Bunyaviridae	Phlebovirus	Razdan virus	strain:LEIV-Arm2741	11470	vertebrates, invertebrates, human
Bunyaviridae	Phlebovirus	Rift Valley fever virus	strain:ZH-548	11979	vertebrates, invertebrates, human
Bunyaviridae	Phlebovirus	SFTS virus HB29	strain:HB29	11490	vertebrates, invertebrates, human
Bunyaviridae	Phlebovirus	Sandfly fever Naples virus	strain:Toscana	12488	vertebrates, invertebrates, human
Bunyaviridae	Phlebovirus	Sandfly fever Turkey virus	strain:Izmir 19	12603	vertebrates, invertebrates, human
Bunyaviridae	Phlebovirus	Toros virus	strain:213	6456	vertebrates, invertebrates, human
Bunyaviridae	Phlebovirus	Uukuniemi virus	strain:S23	11372	vertebrates, invertebrates, human
Bunyaviridae	Phlebovirus	Zerdali virus	strain:37	6403	vertebrates, invertebrates, human
Reoviridae	Sedoreovirinae : Orbivirus	African horse sickness virus		19524	vertebrates, invertebrates
Reoviridae	Sedoreovirinae : Orbivirus	Bluetongue virus	serotype:10	19208	vertebrates, invertebrates
Reoviridae	Sedoreovirinae : Orbivirus	Changuinola virus	isolate:CGLV/BE AN 28873	19771	vertebrates, invertebrates
Reoviridae	Sedoreovirinae : Orbivirus	Chenuda virus	isolate:EGY1954/01	17910	invertebrates
Reoviridae	Sedoreovirinae : Orbivirus	Chobar Gorge virus	isolate:NEP1970/01	17899	invertebrates
Reoviridae	Sedoreovirinae : Orbivirus	Epizootic hemorrhagic disease virus	strain:New Jersey	19405	vertebrates, invertebrates
Reoviridae	Sedoreovirinae : Orbivirus	Fengkai orbivirus	isolate:D181/2008	19349	vertebrates, invertebrates
Reoviridae	Sedoreovirinae : Orbivirus	Great Island virus	isolate:CanAr 42	17858	vertebrates, invertebrates, human
Reoviridae	Sedoreovirinae : Orbivirus	Palyam virus		18915	vertebrates, invertebrates
Reoviridae	Sedoreovirinae : Orbivirus	Peruvian horse sickness virus		19748	vertebrates, invertebrates
Reoviridae	Sedoreovirinae : Orbivirus	St Croix River virus		18445	vertebrates, invertebrates
Reoviridae	Sedoreovirinae : Orbivirus	Stretch Lagoon orbivirus	isolate:K49460	6725	vertebrates, invertebrates
Reoviridae	Sedoreovirinae : Orbivirus	Umatilla virus	serotype:1; isolate:USA1969/01	19402	vertebrates, invertebrates
Reoviridae	Sedoreovirinae : Orbivirus	Wad Medani virus	isolate:SUD1952/01	18009	invertebrates
Reoviridae	Sedoreovirinae : Orbivirus	Wallal virus	isolate:927	19180	vertebrates, invertebrates
Reoviridae	Sedoreovirinae : Orbivirus	Yunnan orbivirus	isolate:YOV-77-2	19816	vertebrates, invertebrates
Orthomyxoviridae	Thogotovirus	Bourbon Virus	Strain: Original		vertebrates, invertebrates, human
Orthomyxoviridae	Thogotovirus	Dhori Virus	isolate Dhori/1313/61		vertebrates, invertebrates, human
Orthomyxoviridae	Thogotovirus	Thogoto virus	isolate SiAr 126		vertebrates, invertebrates, human
Orthomyxoviridae	Thogotovirus	Upolu Virus			vertebrates, invertebrates, human
Rhabdoviridae	Vesiculovirus	American bat vesiculovirus TFFN-2013	NC_022755	10692	vertebrates
Rhabdoviridae	Vesiculovirus	Chandipura virus	NC_020805	11120	vertebrates, human
Rhabdoviridae	Vesiculovirus	Cocal virus	NC_028255	11003	invertebrates
Rhabdoviridae	Vesiculovirus	Isfahan virus	NC_020806	11088	invertebrates
Rhabdoviridae	Vesiculovirus	Jurona virus	NC_025392	11121	vertebrates
Rhabdoviridae	Vesiculovirus	Malpais Spring virus	NC_025364	11019	invertebrates
Rhabdoviridae	Vesiculovirus	Maraba virus	NC_025255	11135	vertebrates,human
Rhabdoviridae	Vesiculovirus	Perinet virus	NC_025394	11103	invertebrates
Rhabdoviridae	Vesiculovirus	Vesicular stomatitis Alagoas virus	NC_025353	11070	vertebrates
Rhabdoviridae	Vesiculovirus	Vesicular stomatitis Indiana virus	NC_001560	11161	vertebrates, human
Rhabdoviridae	Vesiculovirus	Vesicular stomatitis New Jersey virus	NC_024473	11123	vertebrates
Rhabdoviridae	Vesiculovirus	Yug Bogdanovac virus	NC_025378	11202	vertebrates, human
1. For segmented virus, each segment has its own accession number

## Sheet: Non Arbovirus
Table S1. List of viral genomes used for in silico screening of Dipteran genomes
Family	Genus	Species	Accession number1	Size (nt)	Host(s)
Bornaviridae	Bornavirus	Aquatic bird bornavirus 1	NC_029642	9006	vertebrates, human
Bornaviridae	Bornavirus	Borna disease virus 1	NC_001607	8910	vertebrates, human
Bornaviridae	Bornavirus	Canary bornavirus 2	NC_027892	8957	vertebrates, human
Bornaviridae	Bornavirus	Canary bornavirus 3	NC_024296	8914	vertebrates, human
Bornaviridae	Bornavirus	Parrot bornavirus 2	NC_028106	8914	vertebrates, human
Bornaviridae	unclassified	Reptile bornavirus 1	NC_024778	8884	vertebrates, human
Bunyaviridae	Hantavirus	Andes virus	strain:Chile-9717869	12104	vertebrates, human
Bunyaviridae	Hantavirus	Dobrava-Belgrade virus	strain:DOBV/Ano-Poroia/Afl9/1999	11840	vertebrates, human
Bunyaviridae	Hantavirus	Hantaan virus		11845	vertebrates, human
Bunyaviridae	Hantavirus	Hantavirus Z10	strain:Z10	11850	vertebrates, human
Bunyaviridae	Hantavirus	Puumala virus	strain:Sotkamo	12062	vertebrates, human
Bunyaviridae	Hantavirus	Seoul virus	strain:80-39	11950	vertebrates, human
Bunyaviridae	Hantavirus	Sin Nombre virus	isolate:NM H10	12317	vertebrates, human
Bunyaviridae	Hantavirus	Thottapalayam virus	strain:VRC 66412	11732	vertebrates, human
Bunyaviridae	Hantavirus	Tula virus	strain:Moravia/5302v/95	12066	vertebrates, human
Bunyaviridae	Tospovirus	Bean necrotic mosaic virus	isolate:TF-SP	16510	invertebrates, plants
Bunyaviridae	Tospovirus	Capsicum chlorosis virus	isolate:AIT	17212	invertebrates, plants
Bunyaviridae	Tospovirus	Chrysanthemum stem necrosis virus	isolate:PD4412741	16732	invertebrates, plants
Bunyaviridae	Tospovirus	Groundnut bud necrosis virus		7858	invertebrates, plants
Bunyaviridae	Tospovirus	Peanut bud necrosis virus		8911	invertebrates, plants
Bunyaviridae	Tospovirus	Groundnut ringspot and Tomato chlorotic spot virus reassortant	isolate:LGMTSG	16791	invertebrates, plants
Bunyaviridae	Tospovirus	Impatiens necrotic spot virus	strain:NL-07	16740	invertebrates, plants
Bunyaviridae	Tospovirus	Iris yellow spot virus		16806	invertebrates, plants
Bunyaviridae	Tospovirus	Melon yellow spot virus	isolate:Tospo-melo	16965	invertebrates, plants
Bunyaviridae	Tospovirus	Tomato spotted wilt virus		16634	invertebrates, plants
Bunyaviridae	Tospovirus	Tomato zonate spot virus	isolate:Tomato-YN	17143	invertebrates, plants
Bunyaviridae	Tospovirus	Watermelon silver mottle virus	isolate:Tospo-W	17331	invertebrates, plants
Bunyaviridae	unclassified	Hunter Island virus	isolate:CSIRO1568	11367	invertebrates
Bunyaviridae	unclassified	Lone Star virus	isolate:TMA 1381	11530	invertebrates
Bunyaviridae	unclassified	Maprik virus	isolate:MK7532	12113	vertebrates, invertebrates
Bunyaviridae	unclassified	Mulberry vein banding virus	isolate:XCSY-3	16930	plants
Filoviridae	Cuevavirus	Lloviu cuevavirus	NC_016144	18927	vertebrates, human
Filoviridae	Ebolavirus	Bundibugyo virus	NC_014373	18940	vertebrates, human
Filoviridae	Ebolavirus	Reston ebolavirus	NC_004161	18891	vertebrates, human
Filoviridae	Ebolavirus	Sudan ebolavirus	NC_006432	18875	vertebrates, human
Filoviridae	Ebolavirus	Tai Forest ebolavirus	NC_014372	18935	vertebrates, human
Filoviridae	Ebolavirus	Zaire ebolavirus	NC_002549	18959	vertebrates, human
Filoviridae	Marburgvirus	Marburg marburgvirus	NC_001608	19111	vertebrates, human
Filoviridae	Marburgvirus	Marburg marburgvirus	NC_024781	19114	vertebrates, human
Flaviviridae	Hepacivirus	Bovine hepacivirus	NC_026797	8850	vertebrates, human
Flaviviridae	Hepacivirus	Equine hepacivirus JPN3/JAPAN/2013	NC_024889	9355	vertebrates
Flaviviridae	Hepacivirus	Hepatitis C virus	NC_004102	9646	vertebrates, human
Flaviviridae	Hepacivirus	Hepatitis C virus genotype 2	NC_009823	9711	vertebrates, human
Flaviviridae	Hepacivirus	Hepatitis C virus genotype 3	NC_009824	9456	vertebrates, human
Flaviviridae	Hepacivirus	Hepatitis C virus genotype 4	NC_009825	9355	vertebrates, human
Flaviviridae	Hepacivirus	Hepatitis C virus genotype 5	NC_009826	9343	vertebrates, human
Flaviviridae	Hepacivirus	Hepatitis C virus genotype 6	NC_009827	9628	vertebrates, human
Flaviviridae	Hepacivirus	Hepatitis GB virus B	NC_001655	9399	vertebrates
Flaviviridae	Hepacivirus	Norway rat hepacivirus 1	NC_025672	8976	vertebrates, human
Flaviviridae	Hepacivirus	Norway rat hepacivirus 2	NC_025673	8568	vertebrates, human
Flaviviridae	Hepacivirus	Rodent hepacivirus	NC_021153	8879	vertebrates, human
Flaviviridae	Pegivirus	GB virus C	NC_001710	9392	vertebrates, human
Flaviviridae	Pegivirus	Equine pegivirus 1	NC_020902	11197	vertebrates
Flaviviridae	Pegivirus	Human pegivirus 2	NC_027998	9867	vertebrates,human
Flaviviridae	Pegivirus	Norway rat pegivirus	NC_025679	10023	vertebrates
Flaviviridae	Pegivirus	Pegivirus A	NC_001837	9550	vertebrates
Flaviviridae	Pegivirus	Rodent pegivirus	NC_021154	11279	vertebrates
Flaviviridae	Pegivirus	Simian pegivirus	NC_024377	9525	vertebrates
Flaviviridae	Pestivirus	Border disease virus	NC_003679	12333	vertebrates
Flaviviridae	Pestivirus	Bovine viral diarrhea virus 1	NC_001461	12573	vertebrates
Flaviviridae	Pestivirus	Bovine viral diarrhea virus 2	NC_002032	12255	vertebrates
Flaviviridae	Pestivirus	Bovine viral diarrhea virus 3 Th/04_KhonKaen	NC_012812	12337	vertebrates
Flaviviridae	Pestivirus	Classical swine fever virus	NC_002657	12301	vertebrates
Flaviviridae	Pestivirus	Norway rat pestivirus	NC_025677	12983	vertebrates
Flaviviridae	Pestivirus	Pestivirus Giraffe-1	NC_003678	12602	vertebrates
Flaviviridae	Pestivirus	Pestivirus strain Aydin/04-TR	NC_018713	12292	vertebrates
Flaviviridae	Pestivirus	Porcine pestivirus isolate Bungowannah	NC_023176	12656	vertebrates
Flaviviridae	Pestivirus	Pronghorn antelope pestivirus	NC_024018	12273	vertebrates
Flaviviridae	Unclassified	Ilomantsi virus	NC_024805	10365	invertebrates
Flaviviridae	Unclassified	Kama virus	NC_023439	10688	invertebrates
Flaviviridae	Unclassified (ISF)	Lammi virus	NC_024806	10320	invertebrates
Flaviviridae	Unclassified	Macrosiphum euphorbiae virus 1	NC_028137	22780	invertebrates
Flaviviridae	Unclassified (ISF)	Nhumirim virus	NC_024017	10891	invertebrates
Flaviviridae	Unclassified	Nienokoue virus	NC_024299	10336	invertebrates
Flaviviridae	Unclassified	Soybean cyst nematode virus 5	NC_024077	19199	invertebrates
Flaviviridae	Flavivirus (ISF)	Aedes flavivirus	NC_0012932	11064	vertebrates, invertebrates, human
Flaviviridae	Flavivirus (ISF)	Cell fusing agent virus	NC_001564	10695	vertebrates, invertebrates, human
Flaviviridae	Flavivirus (ISF)	Chaoyang virus	NC_017086	10733	vertebrates, invertebrates, human
Flaviviridae	Flavivirus (ISF)	Culex flavivirus	NC_008604	10837	vertebrates, invertebrates, human
Flaviviridae	Flavivirus (ISF)	Donggang virus	NC_016997	10791	vertebrates, invertebrates, human
Flaviviridae	Flavivirus (ISF)	Hanko Virus	NC_030401	10159	Invertebrates, ?
Flaviviridae	Flavivirus (ISF)	Kamiti River virus	NC_005064	11375	vertebrates, invertebrates, human
Flaviviridae	Flavivirus (ISF)	Mercadeo virus	NC_027819	10938	vertebrates, invertebrates, human
Flaviviridae	Flavivirus (ISF)	Mosquito flavivirus	NC_021069	10865	vertebrates, invertebrates, human
Flaviviridae	Flavivirus (ISF)	Nounane virus	EU159426.2	10756	Invertebrates, ?
Flaviviridae	Flavivirus (ISF)	Ochleratus caspius flavivirus	HF548540	9839	Invertebrates, ?
Flaviviridae	Flavivirus (ISF)	Quang Binh virus	NC_012671	10865	vertebrates, invertebrates, human
Flaviviridae	Flavivirus (ISF)	Yunnan Culex Flavivirus (mosquito flavivirus)	KC464457	10865	Invertebrates, ?
Nyamiviridae	Nyavirus	Midway nyavirus	NC_012702	11752	vertebrates, invertebrates
Nyamiviridae	Nyavirus	Nyamanini nyavirus	NC_012703	11631	vertebrates, invertebrates
Nyamiviridae	unassigned	Soybean cyst nematode virus	NC_024702	11367	invertebrates
Nyamiviridae	unclassified	Sierra Nevada virus	NC_024376	11840	invertebrates
Paramyxoviridae	Paramyxovirinae	Achimota virus 1	NC_025403	15624	vertebrates, human
Paramyxoviridae	Paramyxovirinae	Achimota virus 2	NC_025404	15504	vertebrates, human
Paramyxoviridae	Paramyxovirinae	Atlantic salmon paramyxovirus	NC_025360	16968	vertebrates, human
Paramyxoviridae	Paramyxovirinae	Avian paramyxovirus 11	NC_025407	17412	vertebrates, human
Paramyxoviridae	Paramyxovirinae	Avian paramyxovirus 12	NC_025363	15312	vertebrates, human
Paramyxoviridae	Paramyxovirinae	Avian paramyxovirus 2	NC_028245	14904	vertebrates
Paramyxoviridae	Paramyxovirinae	Avian paramyxovirus 3	NC_025373	16182	vertebrates, human
Paramyxoviridae	Paramyxovirinae	Avian paramyxovirus 4	NC_019531	15048	vertebrates, human
Paramyxoviridae	Paramyxovirinae	Avian paramyxovirus 5	NC_025361	17262	vertebrates, human
Paramyxoviridae	Paramyxovirinae	Avian paramyxovirus 6	NC_003043	16236	vertebrates, human
Paramyxoviridae	Paramyxovirinae	Avian paramyxovirus 7	NC_025347	15480	vertebrates, human
Paramyxoviridae	Paramyxovirinae	Avian paramyxovirus 8	NC_025374	15342	vertebrates, human
Paramyxoviridae	Paramyxovirinae	Avian paramyxovirus 9	NC_025390	15438	vertebrates, human
Paramyxoviridae	Paramyxovirinae	Avian paramyxovirus penguin/Falkland Islands/324/2007	NC_025349	15226	vertebrates, human
Paramyxoviridae	Paramyxovirinae	Beilong virus	NC_007803	19212	vertebrates, human
Paramyxoviridae	Paramyxovirinae	Bovine parainfluenza virus 3	NC_002161	15456	vertebrates, human
Paramyxoviridae	Paramyxovirinae	Caprine parainfluenza virus 3	NC_028362	15618	vertebrates, human
Paramyxoviridae	Paramyxovirinae	Canine distemper virus	NC_001921	15690	vertebrates, human
Paramyxoviridae	Paramyxovirinae	Cedar virus	NC_025351	18162	vertebrates, human
Paramyxoviridae	Paramyxovirinae	Dolphin morbillivirus	NC_005283	15702	vertebrates, human
Paramyxoviridae	Paramyxovirinae	Feline morbillivirus	NC_025264	16004	vertebrates, human
Paramyxoviridae	Paramyxovirinae	Fer-de-Lance paramyxovirus	NC_005084	15378	vertebrates, human
Paramyxoviridae	Paramyxovirinae	Goose paramyxovirus SF02	NC_005036	15192	vertebrates, human
Paramyxoviridae	Paramyxovirinae	Hendra virus	NC_001906	18234	vertebrates, human
Paramyxoviridae	Paramyxovirinae	Human parainfluenza virus 1	NC_003461	15600	vertebrates, human
Paramyxoviridae	Paramyxovirinae	Human parainfluenza virus 2	NC_003443	15646	vertebrates, human
Paramyxoviridae	Paramyxovirinae	Human parainfluenza virus 3	NC_001796	15462	vertebrates, human
Paramyxoviridae	Paramyxovirinae	Human parainfluenza virus 4a	NC_021928	17052	vertebrates, human
Paramyxoviridae	Paramyxovirinae	J-virus	NC_007454	18954	vertebrates, human
Paramyxoviridae	Paramyxovirinae	Mapuera virus	NC_009489	15486	vertebrates, human
Paramyxoviridae	Paramyxovirinae	Measles virus	NC_001498	15894	vertebrates, human
Paramyxoviridae	Paramyxovirinae	Menangle virus	NC_007620	15516	vertebrates, human
Paramyxoviridae	Paramyxovirinae	Mojiang virus	NC_025352	18406	vertebrates, human
Paramyxoviridae	Paramyxovirinae	Mossman virus	NC_005339	16650	vertebrates, human
Paramyxoviridae	Paramyxovirinae	Mumps virus	NC_002200	15384	vertebrates, human
Paramyxoviridae	Paramyxovirinae	Newcastle disease virus B1	NC_002617	15186	vertebrates, human
Paramyxoviridae	Paramyxovirinae	Nipah virus	NC_002728	18246	vertebrates, human
Paramyxoviridae	Paramyxovirinae	Parainfluenza virus 5	NC_006430	15246	vertebrates, human
Paramyxoviridae	Paramyxovirinae	Peste-des-petits-ruminants virus	NC_006383	15948	vertebrates, human
Paramyxoviridae	Paramyxovirinae	Phocine distemper virus	NC_028249	15696	vertebrates, human
Paramyxoviridae	Paramyxovirinae	Porcine parainfluenza virus 1	NC_025402	15396	vertebrates, human
Paramyxoviridae	Paramyxovirinae	Porcine rubulavirus	NC_009640	15180	vertebrates, human
Paramyxoviridae	Paramyxovirinae	Rinderpest virus (strain Kabete O)	NC_006296	15882	vertebrates, human
Paramyxoviridae	Paramyxovirinae	Salem virus	NC_025386	16698	vertebrates, human
Paramyxoviridae	Paramyxovirinae	Sendai virus	NC_001552	15384	vertebrates, human
Paramyxoviridae	Paramyxovirinae	Simian virus 41	NC_006428	15450	vertebrates, human
Paramyxoviridae	Paramyxovirinae	Sosuga virus	NC_025343	15480	vertebrates, human
Paramyxoviridae	Paramyxovirinae	Tailam virus	NC_025355	19152	vertebrates, human
Paramyxoviridae	Paramyxovirinae	Tioman virus	NC_004074	15522	vertebrates, human
Paramyxoviridae	Paramyxovirinae	Tuhoko virus 1	NC_025410	15888	vertebrates, human
Paramyxoviridae	Paramyxovirinae	Tuhoko virus 2	NC_025348	15432	vertebrates, human
Paramyxoviridae	Paramyxovirinae	Tuhoko virus 3	NC_025350	15234	vertebrates, human
Paramyxoviridae	Paramyxovirinae	Tupaia paramyxovirus	NC_002199	17904	vertebrates, human
Paramyxoviridae	Pneumovirinae	Avian metapneumovirus	NC_007652	14071	vertebrates, human
Paramyxoviridae	Pneumovirinae	Bovine respiratory syncytial virus	NC_001989	15140	vertebrates, human
Paramyxoviridae	Pneumovirinae	Canine pneumovirus	NC_025344	14885	vertebrates, human
Paramyxoviridae	Pneumovirinae	Human metapneumovirus	NC_004148	13335	vertebrates, human
Paramyxoviridae	Pneumovirinae	Human respiratory syncytial virus	NC_001781	15225	vertebrates, human
Paramyxoviridae	Pneumovirinae	Pneumonia virus of mice J3666	NC_006579	14885	vertebrates, human
Paramyxoviridae	Pneumovirinae	Respiratory syncytial virus	NC_001803	15191	vertebrates, human
Paramyxoviridae	unclassified	Bat Paramyxovirus Eid_hel/GH-M74a/GHA/2009	NC_025256	18530	vertebrates
Paramyxoviridae	unclassified	Nariva virus	NC_017937	15276	vertebrates, human
Paramyxoviridae	unclassified	Sunshine virus	NC_025345	17187	vertebrates, human
Paramyxoviridae	unclassified	Teviot virus	NC_028233	15522	environment
Reoviridae	Sedoreovirinae	Adult diarrheal rotavirus strain J19	strain:J19	17961	vertebrates, human
Reoviridae	Sedoreovirinae	Banna virus strain JKT-6423	strain:JKT-6423	20682	vertebrates, invertebrates, human
Reoviridae	Sedoreovirinae	Homalodisca vitripennis reovirus	isolate:Fillmore	25724	invertebrates, plants
Reoviridae	Sedoreovirinae	Human rotavirus B	strain:Bang373	17932	vertebrates, human
Reoviridae	Sedoreovirinae	Kadipiro virus	strain:JKT-7075	20985	vertebrates, invertebrates, human
Reoviridae	Sedoreovirinae	Liao ning virus		20739	vertebrates, invertebrates, human
Reoviridae	Sedoreovirinae	Micromonas pusilla reovirus		25563	algae
Reoviridae	Sedoreovirinae	Mobuck virus	strain:12-2	19944	vertebrates, invertebrates
Reoviridae	Sedoreovirinae	Rice dwarf virus	strain:Chinese	24839	invertebrates, plants
Reoviridae	Sedoreovirinae	Rice gall dwarf virus		25709	invertebrates, plants
Reoviridae	Sedoreovirinae	Rotavirus A	strain:RVA/Simian-tc/ZAF/SA11-H96/1958/G3P5B[2]	18562	vertebrates, human
Reoviridae	Sedoreovirinae	Rotavirus C	strain:Bristol	17910	vertebrates, human
Reoviridae	Sedoreovirinae	Rotavirus D chicken/05V0049/DEU/2005	strain:05V0049	18500	vertebrates
Reoviridae	Sedoreovirinae	Rotavirus F chicken/03V0568/DEU/2003	strain:chicken/03V0568/DEU/2003	18341	vertebrates, human
Reoviridae	Sedoreovirinae	Rotavirus G chicken/03V0567/DEU/2003	strain:chicken/03V0567/DEU/2003	18186	vertebrates, human
Reoviridae	Sedoreovirinae	Rotavirus I	strain:KE135/2012	17767	vertebrates, human
Reoviridae	Spinareovirinae	Aedes pseudoscutellaris reovirus		23147	invertebrates
Reoviridae	Spinareovirinae	American grass carp reovirus	strain:AGCRV_PB01-155	23576	vertebrates
Reoviridae	Spinareovirinae	Aquareovirus C	strain:Golden shiner reovirus	23696	vertebrates
Reoviridae	Spinareovirinae	Avian orthoreovirus	strain:AVS-B	23494	vertebrates
Reoviridae	Spinareovirinae	Baboon orthoreovirus		22435	vertebrates
Reoviridae	Spinareovirinae	Broome virus		22727	vertebrates
Reoviridae	Spinareovirinae	Bush viper reovirus	strain:47/02	24043	vertebrates
Reoviridae	Spinareovirinae	Cangyuan orthoreovirus	strain:Cangyuan	23325	vertebrates
Reoviridae	Spinareovirinae	Melaka orthoreovirus		23410	vertebrates
Reoviridae	Spinareovirinae	Chum salmon reovirus CS		23015	vertebrates
Reoviridae	Spinareovirinae	Colorado tick fever virus	strain:Florio	29174	vertebrates, invertebrates, human
Reoviridae	Spinareovirinae	Cypovirus 1	strain:Lymantria dispar cypovirus 1	24732	invertebrates
Reoviridae	Spinareovirinae	Cypovirus 14		25325	invertebrates
Reoviridae	Spinareovirinae	Cypovirus 5		24818	invertebrates
Reoviridae	Spinareovirinae	Dendrolimus punctatus cypovirus 22	isolate:Macheng	32753	invertebrates
Reoviridae	Spinareovirinae	Eyach virus	strain:Fr578	29210	vertebrates, invertebrates, human
Reoviridae	Spinareovirinae	Fako virus	strain:CSW77	23170	invertebrates
Reoviridae	Spinareovirinae	Fiji disease virus		29339	invertebrates, plants
Reoviridae	Spinareovirinae	Inachis io cypovirus 2		24041	invertebrates
Reoviridae	Spinareovirinae	Mahlapitsi virus	isolate:2511	23195	vertebrates
Reoviridae	Spinareovirinae	Maize rough dwarf fijivirus		3164	invertebrates, plants
Reoviridae	Spinareovirinae	Mal de Rio Cuarto virus		29096	invertebrates, plants
Reoviridae	Spinareovirinae	Mammalian orthoreovirus 3	serotype:3; isolate:MPC/04	23176	vertebrates
Reoviridae	Spinareovirinae	Mycoreovirus 1	strain:Cryphonectria parasitica mycoreovirus-1 (9B21)	23433	fungi
Reoviridae	Spinareovirinae	Mycoreovirus 3		24755	fungi
Reoviridae	Spinareovirinae	Nilaparvata lugens reovirus	strain:Izumo	28699	invertebrates, plants
Reoviridae	Spinareovirinae	Rice black streaked dwarf virus		29141	invertebrates, plants
Reoviridae	Spinareovirinae	Rice ragged stunt virus		26164	invertebrates, plants
Reoviridae	Spinareovirinae	Sclerotinia sclerotiorum mycoreovirus 4	isolate:SX1149	24899	fungi
Reoviridae	Spinareovirinae	Southern rice black-streaked dwarf virus	isolate:HN	29124	invertebrates, plants
Reoviridae	Spinareovirinae	Trichoplusia ni cypovirus 15		25120	invertebrates
Reoviridae	unclassified	Callinectes sapidus reovirus 1	isolate:X45	4300	vertebrates
Reoviridae	unclassified	Cimodo virus	strain:C74-CI-2004	24835	vertebrates
Reoviridae	unclassified	Grapevine Cabernet Sauvignon reovirus	isolate:CS-BR	12441	vertebrates
Reoviridae	unclassified	Lutzomyia reovirus 1	isolate:piaui	22115	invertebrates
Reoviridae	unclassified	Operophtera brumata reovirus		25194	invertebrates
Reoviridae	unclassified	Raspberry latent virus	isolate:RpLV9A	26128	plants
Reoviridae	unclassified	Spissistilus festinus reovirus	strain:Type	25139	vertebrates
Rhabdoviridae	Cytorhabdovirus	Alfalfa dwarf virus	NC_028237	14491	plants
Rhabdoviridae	Cytorhabdovirus	Barley yellow striate mosaic virus	NC_028244	12706	plants
Rhabdoviridae	Cytorhabdovirus	Lettuce necrotic yellows virus	NC_007642	12807	invertebrates, plants
Rhabdoviridae	Cytorhabdovirus	Lettuce yellow mottle virus	NC_011532	12926	invertebrates, plants
Rhabdoviridae	Cytorhabdovirus	Northern cereal mosaic virus	NC_002251	13222	invertebrates, plants
Rhabdoviridae	Cytorhabdovirus	Persimmon virus A	NC_018381	13467	invertebrates, plants
Rhabdoviridae	Ephemerovirus	Adelaide River virus	NC_028246	14627	vertebrates
Rhabdoviridae	Ephemerovirus	Berrimah virus	NC_025358	15024	vertebrates
Rhabdoviridae	Ephemerovirus	Bovine ephemeral fever virus	NC_002526	14900	invertebrates, vertebrates
Rhabdoviridae	Ephemerovirus	Kimberley virus	NC_025396	15442	vertebrates
Rhabdoviridae	Ephemerovirus	Koolpinyah virus	NC_028239	16133	vertebrates
Rhabdoviridae	Ephemerovirus	Kotonkan virus	NC_017714	15867	invertebrates, vertebrates
Rhabdoviridae	Ephemerovirus	Malakal virus	NC_025400	15444	invertebrates
Rhabdoviridae	Ephemerovirus	Obodhiang virus	NC_017685	14717	invertebrates
Rhabdoviridae	Ephemerovirus	Yata virus	NC_028241	14478	invertebrates
Rhabdoviridae	Lyssavirus	Aravan virus	NC_020808	11918	vertebrates, human
Rhabdoviridae	Lyssavirus	Australian bat lyssavirus	NC_003243	11822	vertebrates, human
Rhabdoviridae	Lyssavirus	Bokeloh bat lyssavirus	NC_025251	11900	vertebrates, human
Rhabdoviridae	Lyssavirus	Duvenhage virus	NC_020810	11976	vertebrates, human
Rhabdoviridae	Lyssavirus	European bat lyssavirus 1	NC_009527	11966	vertebrates, human
Rhabdoviridae	Lyssavirus	European bat lyssavirus 2	NC_009528	11930	vertebrates, human
Rhabdoviridae	Lyssavirus	Ikoma lyssavirus	NC_018629	11902	vertebrates, human
Rhabdoviridae	Lyssavirus	Irkut virus	NC_020809	11980	vertebrates, human
Rhabdoviridae	Lyssavirus	Khujand virus	NC_025385	11903	vertebrates, human
Rhabdoviridae	Lyssavirus	Lagos bat virus	NC_020807	12016	vertebrates, human
Rhabdoviridae	Lyssavirus	Lyssavirus Ozernoe	NC_025408	11980	vertebrates, human
Rhabdoviridae	Lyssavirus	Mokola virus	NC_006429	11940	vertebrates, human
Rhabdoviridae	Lyssavirus	Rabies virus	NC_001542	11932	vertebrates, human
Rhabdoviridae	Lyssavirus	Shimoni bat virus	NC_025365	12045	vertebrates, human
Rhabdoviridae	Lyssavirus	West Caucasian bat virus	NC_025377	12278	vertebrates, human
Rhabdoviridae	Novirhabdovirus	Hirame rhabdovirus	NC_005093	11034	vertebrates
Rhabdoviridae	Novirhabdovirus	Infectious hematopoietic necrosis virus	NC_001652	11131	vertebrates
Rhabdoviridae	Novirhabdovirus	Snakehead virus	NC_000903	11550	vertebrates
Rhabdoviridae	Novirhabdovirus	Viral hemorrhagic septicemia virus Fil3	NC_000855	11158	vertebrates
Rhabdoviridae	Nucleorhabdovirus	Datura yellow vein virus	NC_028231	13188	plants
Rhabdoviridae	Nucleorhabdovirus	Eggplant mottled dwarf virus	NC_025389	13100	invertebrates, plants
Rhabdoviridae	Nucleorhabdovirus	Maize Iranian mosaic virus	NC_011542	12381	invertebrates, plants
Rhabdoviridae	Nucleorhabdovirus	Maize fine streak virus	NC_005974	13782	invertebrates, plants
Rhabdoviridae	Nucleorhabdovirus	Maize mosaic virus	NC_005975	12133	invertebrates, plants
Rhabdoviridae	Nucleorhabdovirus	Potato yellow dwarf virus	NC_016136	12875	invertebrates, plants
Rhabdoviridae	Nucleorhabdovirus	Rice yellow stunt virus	NC_003746	14042	invertebrates, plants
Rhabdoviridae	Nucleorhabdovirus	Sonchus yellow net virus	NC_001615	13720	invertebrates, plants
Rhabdoviridae	Nucleorhabdovirus	Taro vein chlorosis virus	NC_006942	12020	invertebrates, plants
Rhabdoviridae	Perhabdovirus	Eel virus European X	NC_022581	11806	vertebrates
Rhabdoviridae	Perhabdovirus	Perch rhabdovirus	NC_020803	11487	vertebrates
Rhabdoviridae	Sigmavirus	Drosophila melanogaster sigmavirus AP30	NC_013135	12390	invertebrates
Rhabdoviridae	Sigmavirus	Drosophila obscura sigmavirus 10A	NC_022580	12676	invertebrates
Rhabdoviridae	Sprivivirus	Pike fry rhabdovirus	NC_025356	11097	vertebrates
Rhabdoviridae	Sprivivirus	Spring viraemia of carp virus	NC_002803	11019	vertebrates
Rhabdoviridae	Tibrovirus	Coastal Plains virus	NC_025397	13203	vertebrates
Rhabdoviridae	Tibrovirus	Tibrogargan virus	NC_020804	13298	invertebrates, vertebrates
Rhabdoviridae	Tupavirus	Tupaia virus	NC_007020	11440	vertebrates
Rhabdoviridae	unassigned	Flanders virus	NC_028235	12994	vertebrates
Rhabdoviridae	unassigned	Moussa virus	NC_025359	11526	invertebrates
Rhabdoviridae	unassigned	Ngaingan virus	NC_013955	15764	invertebrates, vertebrates
Rhabdoviridae	unassigned	Wongabel virus	NC_011639	13196	invertebrates
Rhabdoviridae	unclassified	Almpiwar virus	NC_025391	11156	vertebrates
Rhabdoviridae	unclassified	Arboretum virus	NC_025393	11482	invertebrates
Rhabdoviridae	unclassified	Culex tritaeniorhynchus rhabdovirus	NC_025384	11190	invertebrates
Rhabdoviridae	unclassified	Curionopolis virus	NC_025354	13169	invertebrates
Rhabdoviridae	unclassified	Dolphin rhabdovirus	NC_025406	11141	vertebrates
Rhabdoviridae	unclassified	Farmington virus	NC_025253	12233	vertebrates
Rhabdoviridae	unclassified	Fikirini bat rhabdovirus	NC_025341	11139	vertebrates
Rhabdoviridae	unclassified	Fox fecal rhabdovirus	NC_028867	15541	environment
Rhabdoviridae	unclassified	Grass carp rhabdovirus V76	NC_025376	11096	vertebrates
Rhabdoviridae	unclassified	Hybrid snakehead virus	NC_025398	11545	vertebrates
Rhabdoviridae	unclassified	Inhangapi virus	NC_028230	12020	invertebrates
Rhabdoviridae	unclassified	Kolente virus	NC_025342	11120	vertebrates, invertebrates
Rhabdoviridae	unclassified	Kumasi rhabdbovirus	NC_028236	11072	vertebrates
Rhabdoviridae	unclassified	Long Island tick rhabdovirus	NC_025340	11176	invertebrates
Rhabdoviridae	unclassified	Niakha virus	NC_025405	11124	invertebrates
Rhabdoviridae	unclassified	Oak-Vale virus	NC_025399	11220	invertebrates
Rhabdoviridae	unclassified	Puerto Almendras virus	NC_025395	11876	vertebrates
Rhabdoviridae	unclassified	Santa barbara virus	NC_028234	12162	invertebrates
Rhabdoviridae	unclassified	Scophthalmus maximus rhabdovirus	NC_025387	11492	vertebrates
Rhabdoviridae	unclassified	Siniperca chuatsi rhabdovirus	NC_008514	11545	vertebrates
Rhabdoviridae	unclassified	Spodoptera frugiperda rhabdovirus	NC_025382	13534	invertebrates
Rhabdoviridae	unclassified	Sunguru virus	NC_025401	11056	vertebrates
Rhabdoviridae	unclassified	Tench rhabdovirus S64	NC_025371	11082	vertebrates
Rhabdoviridae	unclassified	Walkabout Creek virus	NC_028232	11214	invertebrates
Rhabdoviridae	unclassified	Xiburema virus	NC_025362	12240	invertebrates
Togaviridae	Rubivirus	Rubella virus	NC_001545	9762	vertebrates, human
