# Supplementary material for: Comparative genomics shows that viral integrations are abundant and express piRNAs in the arboviral vectors Aedes aegypti and Aedes albopictus
Source: BMC Genomics. 2017 Jul 5;18:512. doi: 10.1186/s12864-017-3903-3 (PMC5497376; doi:10.1186/s12864-017-3903-3)
Supplement: Supplementary file 2 — List of viral genomes used for in silico screening of Dipteran genomes. The only DNA arbovirus is in yellow. (XLSX 38 kb) [file 12864_2017_3903_MOESM2_ESM.xlsx]

## Sheet: Foglio1
Table S2. List of Dipteran species analysed
							Information from Vectorbase.org
Order	Family	Subfamily	Genus	Subgenus	Complex or group	Species	Genome Assembly	Strain	strain geographic origin	year of strain establishment
Diptera	Culicidae	Culicinae	Aedes			Aedes aegypti	AaegL3	Liverpool	West Africa	1936
						Aedes albopictus	AaloF1	Foshan	Guangdong, China	1981
			Culex		Culex pipiens	Culex quinquefasciatus	CpipJ2	Johannesburg	Johannesburg, South Africa	2001
		Anophelinae	Anopheles	Cellia		Anopheles christyi	AchrA1	ACHKN1017	Kenya	2010
					Anopheles gambiae*	Anopheles gambiae	AgamP4	PEST	Lagos and Kenya	1986, lost in 2005
							AgamS1	Pimperena	Mali	2005
						Anopheles coluzzii	AcolM1	Mali-NIH	Mali	2005
						Anopheles arabiensis	AaraD1	Dongola	Sudan	2004
						Anopheles melas	AmelC2	CM1001059	Cameroon	2010
						Anopheles merus	AmerM2	MAF	South Africa	1991
						Anopheles quadriannulatus	AquaS1	SANGWE or SANGQUA**	South Africa	1999
					Anopheles sundaicus***	Anopheles epiroticus	AepiE1	Epiroticus2	Vietnam	2009
						Anopheles stephensi	Astel2	Indian	India	?
							AstelS1	SDA-500	Pakistan	prior to genome sequencing, early 2010s
					Anopheles maculatus	Anopheles maculatus	AmacM1	maculatus3	Kuala Lumpur, Malaysia	prior to genome sequencing, early 2010s
					Anopheles culicifacies	Anopheles culicifacies	AculA1	A-37	Iran	2010
					Anopheles minimus	Anopheels minimus	AminM1	MINIMUS1	Thailand	?
					Anopheles funestus	Anopheles funestus	AfunF1	FUMOZ	Mozambique	2001
					Anopheles dirus	Anopheles dirus	AdirW1	WRAIR2	Thailand	late 1990s
					Anopheles farauti	Anopheles farauti	AfarF2	FAR1	Papua New Guinea	1967
				Anopheles	Anopheles maculipennis	Anopheles atroparvus	AatrE1	EBRO	Spain	prior to genome sequencing, early 2010s
					Anopheles sinensis	Anopheles sinensis	AsinS2	SINENSIS	Korea	?
							AsinC2	CHINA	China	?
				Nyssorhynchus		Anopheles albimanus	AalbS1	STECLA	El Salvador	1974
						Anopheles darlingi	AdarC3	Coari	Coari, Brazil	early 2010s
	Drosophilidae		Drosophila		Drosophila melanogaster	Drosophila melanogaster	Dmel-r6.11	multiples	multiples
* The An. gambiae species complex includes An. gambiae sensu strictu, An. coluzzi, An. arabiensis, An. melas, An. merus and An. quadriannulatus
** synonymous
***The Anopheles sundaicus complex includes An. sundaicus and An. epiroticus
