# Supplementary material for: Comparative genomics shows that viral integrations are abundant and express piRNAs in the arboviral vectors Aedes aegypti and Aedes albopictus
Source: BMC Genomics. 2017 Jul 5;18:512. doi: 10.1186/s12864-017-3903-3 (PMC5497376; doi:10.1186/s12864-017-3903-3)
Supplement: Supplementary file 3 — Description of all identified NIRVS (XLSX 132 kb) [file 12864_2017_3903_MOESM3_ESM.xlsx]

## Sheet: Aedes aegypti
Supplemental Table 3. List of viral integrations identified in the Ae. aegypti genome (Aag3 assembly)
NIRV locus name	Viral family	Supercontig	start	end	Lenght	contig	chromosome, arm.division.subdivision (1)	main ORFs	ORF orientation	evalue	query cover	% identity	Genomic context (2)	Notes (2-4)
AeBun1	Bunyaviridae	1.425	41266	42723	1457	AAGE02017290.1	not determined	G protein (partial) [Imjin River V]	R	1e-80	0.98	0.31	intergenic
AeFlavi10	Flaviviridae	1.109	114335	114726	391	AAGE02006399.1	chr2, q.2.4	NS5 (partial) [CFA]	R	6e-32	0.98	0.96	intergenic (PICR13)
AeFlavi109	Flaviviridae	1.589	84048	84722	674	AAGE02020997.1	not determined	2 partial ORFs NS1 (partial) [Hanko V]	R	1E-33/4e-41	98-100%	59-95%	intergenic	K40-K41
AeFlavi111	Flaviviridae	1.589	85369	86203	834	AAGE02020998.1	not determined	NS1 (partial) [Hanko V]	R	1e-97	0.96	0.48	intergenic	K42-K43
AeFlavi113	Flaviviridae	1.589	86209	86496	287	AAGE02020998.1	not determined	NS1 (partial) [ParV]	R	1e-33	1	0.69	intergenic
AeFlavi115	Flaviviridae	1.589	86992	87726	734	AAGE02020998.1	not determined	NS1 (partial) [AeFV]	R	2e-104	1	0.66	intergenic	K44
AeFlavi31	Flaviviridae	1.209	211840	213216	1376	AAGE02010562.1	chr2, q.4.4	NS5 (partial) [AeFV]	F	0	1	0.78	exon of AAEL017001	K27, AY347953 (5)
AeFlavi32	Flaviviridae	1.209	244076	244522	446	AAGE02010562.1	chr2, q.4.4	NS5 (partial) [AeFV]	F	3e-72	1	0.81	intergenic (PIRC5)	K28
AeFlavi34	Flaviviridae	1.240	1126340	1128506	2166	AAGE02011785.1	chr1, p.1.2	E, NS1 protein (partial) (AeFv)	R	1e-78 and 3E-131	57-90%	631	intergenic	K26
AeFlavi4	Flaviviridae	1.1	1200609	1202282	1673	AAGE02000021.1	chr3, p.2.3	2 ORFs for E ed M protein (partial) (KRV, AeFV)	R	7e-19 and 8E-79	74-88%	40-48%	intergenic (PIRC2)
AeFlavi41	Flaviviridae	1.40	1947741	1947884	143	AAGE02002749.1	chr2, q.4.1	polyprotein [AeFV]	R	0.17	1	0.44	intergenic
AeFlavi42	Flaviviridae	1.286	1363194	1363738	544	AAGE02013358.1	chr2	NSA-NS3 (partial) [AeFV]	F	4e-08	0.91	0.29	intergenic (PIRC3)	K17
AeFlavi44	Flaviviridae	1.286	1363983	1364222	239	AAGE02013358.1	chr2	NS2A-NS3 (partial) [KRV]	F	5e-08	0.92	0.34	intergenic (PIRC3)	K17
AeFlavi45	Flaviviridae	1.286	1364708	1366720	2012	AAGE02013358.1	chr2	NS3 (partial) [CFA]	F	1e-172	0.87	0.55	intergenic (PIRC3)	K17
AeFlavi50	Flaviviridae	1.286	1367009	1368593	1584	AAGE02013358.1	chr2	NS3-NS4B (partial) [KRV]	F	2e-31	0.74	0.38	intergenic (PIRC3)	K17
AeFlavi53	Flaviviridae	1.286	1374392	1375413	1021	AAGE02013358.1	chr2	NS1 (partial) [AeFV]	F	1e-44	1	0.5	intergenic (PIRC3)	K18
AeFlavi56	Flaviviridae	1.286	1375658	1375897	239	AAGE02013358.1	chr2	NS2A-NS3 (partial) [CFA]	F	2e-06	0.92	0.34	intergenic (PIRC3)	K18
AeFlavi57	Flaviviridae	1.286	1376243	1377031	788	AAGE02013358.1	chr2	NS3 (partial) [CFA]	F	3e-51	1	0.41	intergenic (PIRC3)	K18
AeFlavi59	Flaviviridae	1.286	1385552	1386124	572	AAGE02013358.1	chr2	NS3 (partial) [KRV]	F	2e-40	1	0.61	intergenic (PIRC3)	K18
AeFlavi60	Flaviviridae	1.286	1386409	1388472	2063	AAGE02013358.1	chr2	NS3 (partial) [CFA]	F	0	1	0.55	intergenic (PIRC3)	K19
AeFlavi62	Flaviviridae	1.286	1391836	1392984	1148	AAGE02013358.1	chr2	NS3 (partial) [CFA]	F	1e-78	0.97	0.56	intergenic (PIRC3)	K21
AeFlavi66	Flaviviridae	1.286	1397614	1397835	221	AAGE02013358.1	chr2	NS3 (partial) [KRV]	F	7e-16	0.92	0.63	intergenic (PIRC3)
AeFlavi73	Flaviviridae	1.286	1397971	1399552	1581	AAGE02013358.1	chr2	NS3-NS2B (partial) [KRV]	F	1e-20	0.97	0.27	intergenic (PIRC3)	K23
AeFlavi77	Flaviviridae	1.286	1406821	1407782	961	AAGE02013358.1	chr2	NS1-NS2 (partial) [HankV]	F	3e-57	0.85	0.49	exon of AAEL0007866 (PIRC3)	K24, among the top 30 Ae. aegypti genes with highest piRNA density
AeFlavi80	Flaviviridae	1.286	1408037	1408261	224	AAGE02013358.1	chr2	NS2A-NS3 (partial) [CFAV]	F	0.0007	0.92	0.32	intergenic (PIRC3)	K25
AeFlavi81	Flaviviridae	1.286	1429791	1429979	188	AAGE02013358.1	chr2	NS5 (partial) [CFAV]	F	5e-25	1	0.72	intergenic (PIRC3)
AeFlavi83	Flaviviridae	1.435	957356	957770	414	AAGE02002929.1	chr2	NS5 (partial) [KRV]	F	1e-42	0.72	0.76	intergenic (PIRC9)
AeFlavi86	Flaviviridae	1.589	72673	73338	665	AAGE02020996.1	not determined	Flavi NS1 conserved (partial) [AeFv]	R	2e-97	0.96	0.69	intergenic
AeFlavi88	Flaviviridae	1.589	75659	76681	1022	AAGE02020997.1	not determined	Flavi NS1 conserved (partial) [AeFv]	R	5e-110	1	0.67	intergenic	K29
AeFlavi91	Flaviviridae	1.589	76781	77068	287	AAGE02020997.1	not determined	Flavi NS1 conserved (partial) [AeFv]	R	5e-37	1	0.75	intergenic	K31
AeFlavi92	Flaviviridae	1.589	77240	77407	167	AAGE02020997.1	not determined	NS1-NS2A (partial) [KRV]	R	0.077	1	0.39	intergenic	K32
AeFlavi94	Flaviviridae	1.589	78017	78301	284	AAGE02020997.1	not determined	NS1 (partial) [AeFV]	R	6e-37	1	0.76	intergenic	K32
AeFlavi95	Flaviviridae	1.589	78473	83873	5400	AAGE02020997.1	not determined	4 partial ORFs for NS1 [KRV]	R	1e-97/2E-155	91-93%	44-60%	intergenic	K33-K39
AeReo1	Reoviridae	1.1	1197138	1197845	707	AAGE02000021.1	chr3, p.2.3	VP5 (partial) Liao Ning Virus	R	1e-106	0.97	0.86	intergenic (PIRC2)	K16
AeRha100	Rhabdoviridae	1.286	1340984	1341670	686	AAGE02013358.1	chr2	G protein (partial) [GrassCarpRhaV]	F	1e-26	0.91	0.29	intergenic (PIRC3)	G286c
AeRha102	Rhabdoviridae	1.286	1371658	1372440	782	AAGE02013358.1	chr2	2 ORFs N protein (partial) [EkpomaV]	F	2e-05	0.68	0.38	intergenic (PIRC3)	N286a
AeRha104	Rhabdoviridae	1.305	536937	537398	461	AAGE02013932.1	chr3, p.3.4	N protein (partial) [CarajasV]	F	3e-19	0.97	0.33	intergenic
AeRha105	Rhabdoviridae	1.305	830504	831133	629	AAGE02013937.1	chr3, p.3.4	L protein (partial) [WuhanAntV]	F	2e-13	0.75	0.41	intergenic
AeRha108	Rhabdoviridae	1.305	831889	832398	509	AAGE02013937.1	chr3, p.3.4	L protein (partial) [WuhanAntV]	F	8e-29	0.98	0.41	intergenic	L305
AeRha11	Rhabdoviridae	1.1	1233355	1233705	350	AAGE02000021.1	chr3, p.2.3	G protein (partial) [Wuhan House Fly V]	R	3e-06	0.9	0.4	intergenic (PIRC2)	G1a (4)
AeRha110	Rhabdoviridae	1.314	201186	201632	446	AAGE02014234.1	chr2, q.2.1	N protein (partial) [Tongilchon V1]	R	3e-38	0.95	0.5	intergenic
AeRha111	Rhabdoviridae	1.314	495263	495709	446	AAGE02014238.1	chr2, q.2.1	N protein (partial) [Tongilchon V1]	R	3e-38	0.95	0.5	intergenic
AeRha112	Rhabdoviridae	1.35	1877563	1877967	404	AAGE02002403.1	chr3	N protein (partial) [Culex triraeniorhynchus V]	F	2e-31	1	0.47	intergenic
AeRha113	Rhabdoviridae	1.38	2994859	2996004	1145	AAGE02002666.1	chr2	N protein (partial) [Santa Barbara V]	R	2e-50	0.98	0.3	intergenic (PIRC21)	N38
AeRha116	Rhabdoviridae	1.398	620737	621207	470	AAGE02016610.1	chr1	N protein (partial) [Tongilchon V1]	R	2e-30	0.99	0.5	intergenic
AeRha117	Rhabdoviridae	1.398	621441	621611	170	AAGE02016610.1	chr1	N protein (partial) [Tongilchon V1]	R	0.23	0.9	0.38	intergenic
AeRha118	Rhabdoviridae	1.4	142792	143518	726	AAGE02002095.1	chr1.p.3.4	2 Orfs for L protein (partial) [Wuhan Mosquito V9]	F	8e-19/8e-39	84-98%	53-58%	intergenic
AeRha123	Rhabdoviridae	1.402	860437	861135	698	AAGE02016690.1	chr1	G protein (partial) [GrassCarpRhaV]	F	3e-29	0.95	0.26	intergenic (PIRC7)	G402
AeRha125	Rhabdoviridae	1.403	914850	915722	872	AAGE02016722.1	not determined	N protein (partial) [Culex triraeniorhynchus V]	R	2e-50	0.96	0.38	exon of AAEL009525	N403
AeRha127	Rhabdoviridae	1.42	248623	249561	938	AAGE02002824.1	chr2.p.2.2	L protein (partial) [ShuanguaIV1]	F	5e-113	1	0.56	exonf of AAEL001772	L42, among the top 30 Ae. aegypti genes with highest piRNA density
AeRha13	Rhabdoviridae	1.1	1248082	1248312	230	AAGE02000021.1	chr3, p.2.3	N protein (partial) [CarajasV]	R	2e-07	1	0.33	intergenic (PIRC2)	N1c (4)
AeRha130	Rhabdoviridae	1.435	942962	943831	869	AAGE02002929.1	chr2	N protein (partial) [Sunguru V]	F	3e-29	0.93	0.31	exon of AAEL009873 (PIRC9)	N435b, among the top 30 Ae. aegypti genes with highest piRNA density
AeRha132	Rhabdoviridae	1.435	954033	954584	551	AAGE02002929.1	chr2	N protein (partial) [CocalV]	F	7e-20	1	0.32	exon of AAEL009870 (PIRC9)	N435a
AeRha133	Rhabdoviridae	1.435	966336	967021	685	AAGE02002929.1	chr2	2 partial ORFS for G [Rhabdo V]	F	0.00000003-3e-44	93-100%	31-76%	intergenic (PIRC9)	G435
AeRha136	Rhabdoviridae	1.435	967148	967309	161	AAGE02002929.1	chr2	G protein (partial) [Tupaia V]	F	0.0002	1	0.38	intergenic (PIRC9)	G435
AeRha137	Rhabdoviridae	1.439	8994	9374	380	AAGE02017595.1	not determined	N protein (partial) [Tongichon V1]	F	8e-39	1	0.57	exon of AAEL009940	N439 (partial)
AeRha138	Rhabdoviridae	1.456	777677	778123	446	AAGE02018053.1	chr2, q.1.3	N protein (partial) [Tongichon V1]	R	3e-38	0.95	0.5	intergenic
AeRha139	Rhabdoviridae	1.478	544385	545287	902	AAGE02018553.1	chr3	G protein (partial) [Grass carpV]	R	1e-31	0.98	0.25	intergenic (PIRC1)	G478b
AeRha14	Rhabdoviridae	1.1	1264143	1264304	161	AAGE02000021.1	chr3, p.2.3	G protein (partial) [TupaiaV]	R	0.0009	1	0.38	intergenic (PIRC2)	G1c
AeRha142	Rhabdoviridae	1.478	561468	562172	704	AAGE02018553.1	chr3	G protein (partial) [TongilchonV]	R	9e-30	0.96	0.32	intergenic (PIRC1)	K15
AeRha143	Rhabdoviridae	1.59	2375527	2377580	2053	AAGE02003866.1	chr1,p.3.1	N protein (partial) [GarbaV]	F	1e-20	1	0.33	end of AAEL002517, beginning of AAEL002535	N59a
AeRha144	Rhabdoviridae	1.59	2377624	2378580	956	AAGE02003866.1	chr1,p.3.1	N protein (partial) [Berrimah V]	F	8e-37	0.96	0.33	Exon of AAEL002535	N59b
AeRha146	Rhabdoviridae	1.59	2382277	2383080	803	AAGE02003866.1	chr1,p.3.1	L protein (partial) [IsfashanV]	F	1e-114	1	0.62	Exon of AAEL017355	L59
AeRha147	Rhabdoviridae	1.63	1839236	1839760	524	AAGE02004024.1	not determined	N protein (partial) [DurhamV]	F	2e-39	1	0.71	intergenic
AeRha148	Rhabdoviridae	1.66	443494	444072	578	AAGE02004164.1	ch1,p.1.4	N protein (partial) [GarbaV]	R	8e-21	0.84	0.33	intergenic	N66c
AeRha149	Rhabdoviridae	1.66	448857	449438	581	AAGE02004164.1	ch1,p.1.4	N protein (partial) [GarbaV]	R	7e-21	0.84	0.33	intergenic	N66b
AeRha15	Rhabdoviridae	1.1	1309205	1309456	251	AAGE02000022.1	chr3, p.2.3	G protein (partial) [TupaiaV]	F	5e-05	0.65	0.41	intergenic	G1b
AeRha150	Rhabdoviridae	1.66	454797	455378	581	AAGE02004164.1	ch1,p.1.4	N protein (partial) [Drosophila melanogaster Sigma Virus]	R	1e-19	0.9	0.32	intron of AAEL002051	N66a
AeRha152	Rhabdoviridae	1.69	1377696	1377881	185	AAGE02004334.1	ch3,q.1.2	N protein (partial) [DrosoAffinisSigmaV]	F	3e-12	0.96	0.44	intergenic
AeRha153	Rhabdoviridae	1.69	1379465	1379758	293	AAGE02004334.1	ch3,q.1.2	N protein (partial) [Culex tritaeniorhynchus V]	F	2e-10	0.97	0.72	intergenic
AeRha154	Rhabdoviridae	1.732	441076	442299	1223	AAGE02023708.1	not determined	N protein (partial) [Santa BarbaraV]	F	2e-49	0.91	0.3	exon of AAEL012729	N732 , K7
AeRha156	Rhabdoviridae	1.75	1394830	1395000	170	AAGE02004644.1	chr1.p.1.4	N protein (partial) [YataV]	F	6.7	0.9	0.38	exon of AAEL003033	N75
AeRha157	Rhabdoviridae	1.75	1395196	1395705	509	AAGE02004644.1	chr1.p.1.4	N protein (partial) [Culex triraeniorhynchus V]	F	2e-34	0.98	0.41	exon of AAEL003033	N75
AeRha16	Rhabdoviridae	1.1	1472181	1472976	795	AAGE02000024.1	chr3, p.2.3	N protein (partial) [Sunguru V]	F	7e-22	0.92	0.34	intergenic	N1d
AeRha160	Rhabdoviridae	1.765	4742	5132	390	AAGE02024228.1	not determined	L protein (partial) [ChandipuraV]	F	3e-35	0.81	0.63	intergenic	L765
AeRha162	Rhabdoviridae	1.765	471034	471753	719	AAGE02024244.1	not determined	N protein (partial) [CarajasV]	R	9e-30	0.94	0.3	intergenic	N765
AeRha163	Rhabdoviridae	1.765	462153	463145	992	AAGE02024244.1	not determined	N protein (partial) [Coastal Plain virus]	R	1e-33	0.94	0.29	intergenic
AeRha168	Rhabdoviridae	1.88	2587584	2588108	524	AAGE02005321.1	chr1.q.3.2	N protein (partial) [GarbaV]	R	5e-23	0.96	0.34	intergenic
AeRha169	Rhabdoviridae	1.88	2588209	2588613	404	AAGE02005321.1	chr1.q.3.2	N protein (partial) [KotonkanV]	F	2e-05	0.97	0.28	intergenic
AeRha2	Rhabdoviridae	1.1	1160748	1161074	326	AAGE02000019.1	chr3, p.2.3	N protein (partial) [Bass Congo V]	R	1e-09	0.82	0.47	intron of AAEL000093 (PIRC2)	N1a (4)
AeRha245	Rhabdoviridae	1.209	348477	348764	287	AAGE02010564.1	chr2, q.4.4	G protein (partial) [Xincheng Mosquito V)	F	6e-21	0.97	0.45	intergenic (PIRC12)
AeRha246	Rhabdoviridae	1.209	349102	349269	167	AAGE02010564.1	chr2, q.4.4	G protein (partial) [Xincheng Mosquito V)	F	8e-18	1	0.62	intergenic (PIRC12)
AeRha27	Rhabdoviridae	1.1118	35106	35387	281	AAGE02028965.1	not determined	L protein (partial) [Riverside V]	R	5e-07	1	0.67	intron of AAEL014445
AeRha28	Rhabdoviridae	1.1145	67431	67820	389	AAGE02029253.1	chr2	G protein (partial) [Tongilchon V1]	F	5e-11	1	0.31	intergenic (PIRC5)	G1145b
AeRha29	Rhabdoviridae	1.1145	68058	68333	275	AAGE02029253.1	chr2	G protein (partial) [Tongilchon V]	F	3e-09	0.98	0.33	intergenic (PIRC5)
AeRha3	Rhabdoviridae	1.1	1161208	1161594	386	AAGE02000019.1	chr3, p.2.3	N protein (partial) [Walkabout Creek V]	R	0.0004	0.79	0.36	intron of AAEL000093 (PIRC2)	N1a (4)
AeRha30	Rhabdoviridae	1.1145	78460	79317	857	AAGE02029253.1	chr2	2 ORFs G protein (partial) [Rhabdo V]	F	0.00000001 and 2e-30	97-99%	31-34%	intergenic (PIRC5)	G1145c
AeRha33	Rhabdoviridae	1.1145	115324	116229	905	AAGE02029253.1	chr2	G protein (partial) [Culex Triteeniorhynchus RV]	F	7e-32	0.99	0.31	intergenic	G1145a
AeRha36	Rhabdoviridae	1.136	1915713	1916594	881	AAGE02007760.1	chr3, q.1.2	N protein (partial) [Culex triraeniorhynchus V]	F	2e-44	0.97	0.35	exon of AAEL004959	N136, among the top 30 Ae. aegypti genes with highest piRNA density
AeRha38	Rhabdoviridae	1.153	562236	562601	365	AAGE02008425.1	chr2, q.3.1	L protein (partial) [Tongilcon V]	R	5e-42	0.96	0.78	intergenic	L153
AeRha42	Rhabdoviridae	1.157	317033	317912	879	AAGE02008579.1	chr2, q.2.1	N protein (partial) [Scophthalmus maximum V]	R	3e-20	0.3	0.98	exon of AAEL005456 and extending on its 5' end	N157, among the top 30 Ae. aegypti genes with highest piRNA density
AeRha45	Rhabdoviridae	1.17	1785934	1786818	884	AAGE02001215.1	chr3, p.2.2	N protein (partial) [Culex triraeniorhynchus V]	R	6e-51	1	0.36	exon of AAEL000808	N17, among the top 30 Ae. aegypti genes with highest piRNA density
AeRha47	Rhabdoviridae	1.192	558821	559337	516	AAGE02010029.1	chr1, p.1.3	N protein (partial) [CarajasV]	F	1e-06	0.95	0.38	PIRC29
AeRha49	Rhabdoviridae	1.195	1627069	1628157	1088	AAGE02010146.1	not determined	N protein (partial) [Tongilchon V1]	R	5e-88	0.97	0.43	exon of AAEL006218
AeRha5	Rhabdoviridae	1.1	1199148	1199621	473	AAGE02000021.1	chr3, p.2.3	N protein (partial) [Garba V]	R	5e-17	0.91	0.33	intergenic (PIRC2)
AeRha51	Rhabdoviridae	1.195	1634583	1635671	1088	AAGE02010146.1	not determined	N protein (partial) [Tongilchon V1]	R	3e-88	0.97	0.43	exon of AAEL006217	N195a
AeRha54	Rhabdoviridae	1.2	309128	309418	290	AAGE02000108.1	chr2	N protein (partial) [Culex triraeniorhynchus V]	R	2e-13	0.98	0.5	intron of AAEL000126 (PIRC18)	N20e
AeRha55	Rhabdoviridae	1.2	347412	348290	878	AAGE02000109.1	not determined	N protein (partial) [EkpomaV]	F	1e-48	0.96	0.37	exon of AAEL000130	N2c
AeRha57	Rhabdoviridae	1.2	786086	786610	524	AAGE02000119.1	not determined	N protein (partial) [Coastal PlainsV]	R	3e-21	0.95	0.35	exon of AAEL000120	N2b (partial), among the top 30 Ae. aegypti genes with highest piRNA density
AeRha58	Rhabdoviridae	1.2	1427573	1427740	167	AAGE02000135.1	chr2	N protein (partial) [Gata Virus]	F	2e-19	0.93	0.35	exon of AAEL000114 (PIRC28)	N2a
AeRha6	Rhabdoviridae	1.1	1200097	1200384	287	AAGE02000021.1	chr3, p.2.3	N protein (partial) [Tongilchon V1]	R	8e-26	0.91	0.57	intergenic (PIRC2)
AeRha61	Rhabdoviridae	1.20	3085938	3086924	986	AAGE02001417.1	chr2, p.4.4	N protein (partial) [Coastal PlainsV]	R	1e-35	0.97	0.31	exon of AAEL000991	N20b
AeRha63	Rhabdoviridae	1.20	3087641	3088639	998	AAGE02001417.1	chr2, p.4.4	N protein (partial) [Barrimah V]	R	2e-35	0.92	0.35	exon of AAEL001003	N20a
AeRha66	Rhabdoviridae	1.20	3089367	3090353	986	AAGE02001417.1	chr2, p.4.4	N protein (partial) [Barrimah V]	R	2e-35	0.92	0.33	exon of AAEL000976	N20d
AeRha68	Rhabdoviridae	1.20	3091080	3091967	887	AAGE02001417.1	chr2, p.4.4	N protein (partial) [Barrimah V]	R	5e-36	0.99	0.33	exon of AAEL000997	N20c
AeRha70	Rhabdoviridae	1.20	3092777	3093079	302	AAGE02001417.1	chr2, p.4.4	N protein (partial) [Culex triraeniorhynchus V]	R	0.004	0.79	0.39	intergenic	N20e (partial)
AeRha71	Rhabdoviridae	1.20	3094217	3094447	230	AAGE02001417.1	chr2, p.4.4	N protein (partial) [Vesicular stomatitis Alagoas V]	R	1e-05	0.93	0.33	intergenic
AeRha72	Rhabdoviridae	1.20	3179418	3180266	848	AAGE02001422.1	chr2, p.4.4	G protein (partial) [Tongilchon V 1]	R	3e-49	0.99	0.31	intergenic (PIRC6)	G20
AeRha75	Rhabdoviridae	1.209	275624	276064	440	AAGE02010562.1	chr2, q.4.4	2 ORFS for partial G protein (partial) [Rhabdo V]	F	0.002-1e-9	53-91%	41-53%	intergenic (PIRC5)	G209a
AeRha77	Rhabdoviridae	1.209	308822	309501	679	AAGE02010564.1	chr2, q.4.4	2 ORFs for G protein (partial) [Rhabdo V]	F	0.0000006-3e-9	57-80%	27-42%	intergenic (PIRC12)	G209b
AeRha8	Rhabdoviridae	1.1	1204789	1205028	239	AAGE02000021.1	chr3, p.2.3	N protein (partial) [Culex triraeniorhynchus V]	R	0.019	0.97	0.33	intergenic (PIRC2)	N1b (4)
AeRha80	Rhabdoviridae	1.215	676439	677092	653	AAGE02010785.1	chr3	G protein (partial) [Tongilchon V1]	F	7e-28	0.92	0.29	intergenic	G215
AeRha82	Rhabdoviridae	1.240	1133187	1133546	359	AAGE02011785.1	chr1, p.1.2	G protein (partial) [Yongija Tick V2]	R	3e-06	1	0.26	intergenic	G240
AeRha83	Rhabdoviridae	1.240	1133238	1134005	767	AAGE02011785.1	chr1, p.1.2	G protein (partial) [Culex tritaeniorhynchus V]	R	2e-21	0.99	0.27	intergenic	K13
AeRha85	Rhabdoviridae	1.260	381658	382539	881	AAGE02012455.1	chr1, q.2.1	N protein (partial) [Tongilchon V 1]	F	6e-75	1	0.43	Exon of AAEL007520	N260
AeRha87	Rhabdoviridae	1.261	539421	540188	767	AAGE02012491.1	not determined	N protein (partial) [BerrimahV]	F	1e-32	0.98	0.33	Exon of AAEL007529	N261
AeRha89	Rhabdoviridae	1.28	209013	209495	482	AAGE02001870.1	chr2, p.2.3	N protein (partial) [CocalV]	R	8e-24	0.99	0.32	Exon of AAEL001267-AAEL001259	N28
AeRha9	Rhabdoviridae	1.1	1232812	1233234	422	AAGE02000021.1	chr3, p.2.3	G protein (partial) [Tongilchon V ]	R	3e-26	0.99	0.32	intergenic (PIRC2)	G1a (4)
AeRha91	Rhabdoviridae	1.286	1316885	1317775	890	AAGE02013358.1	chr2	G protein (partial) [Culex triraeniorhynchus V]	F	3e-32	0.97	0.28	Exon of AAEL007844 (PIRC3)	G286a, among the top 30 Ae. aegypti genes with highest piRNA density
AeRha93	Rhabdoviridae	1.286	1318421	1319011	590	AAGE02013358.1	chr2	G protein (partial) [GrassCarpRhaV]	F	2e-26	0.91	0.29	Exon of AAEL007844 (PIRC3)	G286b
AeRha96	Rhabdoviridae	1.286	1321201	1321986	785	AAGE02013358.1	chr2	N protein (partial) [EkpomaV]	F	8e-32	0.96	0.34	intergenic (PIRC3)	N286b
AeRha98	Rhabdoviridae	1.286	1340039	1340596	557	AAGE02013358.1	chr2	G protein (partial) [MeridaV]	F	2e-19	0.93	0.34	intergenic (PIRC3)	G286d
1) Timoshevskiy et al., 2014; BMC Biol. 2014 Apr 14;12:27. doi: 10.1186/1741-7007-12-27.
2) Arensburger et al., 2011; BMC Genomics. 2011 Dec 15;12:606. doi: 10.1186/1471-2164-12-606.
3) Fort et al., 2012; Mol Biol Evol. 2012 Jan;29(1):381-90. doi: 10.1093/molbev/msr226.
4) Katzourakis and Gifford 2010; PLoS Genet. 2010 Nov 18;6(11):e1001191. doi: 10.1371/journal.pgen.1001191.
5) Crochu et al., 2004; J Gen Virol. 2004 Jul;85(Pt 7):1971-80.

## Sheet: Aedes albopictus
Supplemental Table 3. List of viral integrations identified in the Ae. albopictus Foshan genome. Viral integrations for which no DNA-seq coverage was obtained in any of the 16 resequenced genomes are highlited in yellow; those for which variability in distribution across individiduals was observed are underlined in green
NIRV locus name	Viral family	Supercontig	start	end	old coordinates	lenght	ORFs	ORF orientation	evalue	query cover	% identity	Genomic context (1)	Notes
AlbFlavi18	Flaviviridae	JXUM01S005206	89440	91032	scaffold6016:89440-91032	1592	NS3 (partial) [AeFV)	F	0	0.88	0.75	intergenic (PIRC281)
AlbFlavi20	Flaviviridae	JXUM01S005206	100048	100812	scaffold6016:100048 -100812	764	NS3-NS4 (partial) [AeFV]	F	8e-99	0.79	0.7	intergenic (PIRC281)
AlbFlavi27	Flaviviridae	JXUM01S006048	79811	80200	scaffold7190: 79811- 80190	389	NS3 (partial) [CAFV]	F	2e-106	0.52	0.81	intergenic
AlbFlavi28	Flaviviridae	JXUM01S006048	93402	94477	scaffold7190: 93410-94471	1075	NS3 (partial) [CAFV]	R	4e-166	0.92	0.73	intergenic
AlbFlavi19	Flaviviridae	JXUM01S005827	39486	39902	scaffold6867:39482-39907	416	E -NS1(partial) [KRV]	R	9e-55	0.84	0.72	coding sequence of AALF023281
AlbFlavi24	Flaviviridae	JXUM01S005827	37794	39485	scaffold6867:37794-39907	1691	NS1 (partial) [CFAV]	F	0	0.97	0.98	coding sequence of AALF023281
AlbFlavi33	Flaviviridae	JXUM01S011498	6682	8466	scaffold14636:6689 -8571	1784	NS1 (partial) [AeFV]	F	0	0.93	0.96	coding sequence of AAELF005432
AlbFlavi31	Flaviviridae	JXUM01S077999	1591	1962	scaffold30874:1591- 1962	371	NS2B (partial) [AeFV]	F	1e-35	1	0.71	intergenic
AlbFlavi32	Flaviviridae	JXUM01S011498	3572	3908	scaffold14636:3572-3908	336	NS2B (partial) [AeFV]	F	2e-36	0.98	0.72	coding sequence of AAELF005431
AlbFlavi34	Flaviviridae	JXUM01S011498	8671	11877	scaffold14636:8671 11877	3206	NS2A, NS2B, NS3 (complete) [CAFV]	F	0	0.99	0.99	coding sequence of AAELF005432	AY223845 (2), AF411835 (2)
AlbFlavi22	Flaviviridae	JXUM01S005206	108695	109078	scaffold6016:108696-109078	383	NS2 (partial) [CAFV]	F	3e-48	1	0.68	intergenic (PIRC281)
AlbFlavi23	Flaviviridae	JXUM01S005206	118222	118641	scaffold6016:11822- 118641	419	NS1-NS2-FIFO (partial) [AeFV]	F	3e-19	0.66	0.52	intergenic
AlbFlavi25	Flaviviridae	JXUM01S006048	61073	61432	scaffold7190:61073-61432	359	NS2 (partial) [CFAV]	F	3e-28	0.67	0.64	intergenic
AlbFlavi26	Flaviviridae	JXUM01S006048	74495	75544	scaffold7190:74496-75544	1049	NS1-NS2 (partial) [AeFV]	R	4E-52 and 2e-116	92-99%	44-71%	intergenic
AlbFlavi37	Flaviviridae	JXUM01S011896	16424	17378	scaffold15179:16429-17378	954	NS2A (partial) [AeFV]	F	8e-140	1	0.69	intergenic
AlbFlavi42	Flaviviridae	JXUM01S075406	8513	8770	scaffold18656:8238- 9005	257	NS2A (partial) [AeFV]	F	5e-40	1	0.8	intergenic
AlbFlavi41	Flaviviridae	JXUM01S075099	41296	41745	scaffold8815:41297-41745	449	NS1 (partial) [AeFV]	F	3e-77	1	0.8	intergenic
AlbFlavi8	Flaviviridae	JXUM01S004379	132427	133001	scaffold4896:132428-133001	574	NS1 (partial) [AeFV]	R	1e-82	0.97	0.78	intergenic
AlbFlavi1	Flaviviridae	JXUM01S000094	303874	304151	scaffold91:303875-304151	277	Flavi NS5 partial [AeFV]	F	8e-07	0.86	0.4	intergenic
AlbFlavi10	Flaviviridae	JXUM01S004581	127399	128826	scaffold5171:127400-128826	1427	Flavi NS5 (partial) [AeFV]	R	0	1	0.88	intergenic
AlbFlavi12_17	Flaviviridae	JXUM01S004920	88316	89525	scaffold5617:88317-89525	1209	4 ORFsnext to each other with similarities to E (1) and NS5 proteins (2) (partial) [KRV]	R	0.003-4e-85	87-100%	56-89%	intergenic (PIRC263)	AY223844 (2)
AlbFlavi2	Flaviviridae	JXUM01S000171	15543	16480	scaffold157:15543 16480	937	E protein (partial) [KRV]	R	7e-99	0.78	0.76	intergenic (PIRC27)
AlbFlavi3	Flaviviridae	JXUM01S000171	16866	17555	scaffold157:16868-17555	689	PrM protein (partial) [AeFV]	R	2e-72	0.88	0.59	intergenic (PIRC27)
AlbFlavi36	Flaviviridae	JXUM01S011498	23489	24532	scaffold14636:23490-24532	1043	2 ORFs next to each other with similarities to NS4B-NS5 (partial) [AeFV]	F	6E-81 and 4e-96	1	83-90%	intergenic	AY223845 (2)
AlbFlavi38	Flaviviridae	JXUM01S011899	84	1547	scaffold15182:85-1547	1463	NS5 [Dengue V1]	F	0	0.99	0.99	intergenic
AlbFlavi39	Flaviviridae	JXUM01S011899	11801	13759	scaffold15182:11802-13759	1958	Polyprotein [Dengue V1]	F	0	1	0.99	intergenic
AlbFlavi4	Flaviviridae	JXUM01S001264	151246	151758	scaffold1256:151247-151758	512	Flavi C (partial) [AeFV]	F	2e-39	0.9	0.52	coding sequence of AALF003313 (PIRC95)
AlbFlavi40	Flaviviridae	JXUM01S011899	16896	17756	scaffold15182:16896-17756	860	Polyprotein NS5 [Dengue V1]	F	0	1	1	intergenic
AlbFlavi6	Flaviviridae	JXUM01S002528	173079	174194	scaffold2646:173080-174194	1115	Flavi NS5 (partial) [KRV]	R	0	1	0.82	intergenic
AlbFlavi7	Flaviviridae	JXUM01S002528	179603	179833	scaffold2646:17604-174833	230	Flavi NS5 (partial) [CFAV]	R	1e-28	0.88	0.78	intergenic
AlbRha1	Rhabdoviridae	JXUM01S000384	499662	500561	scaffold368:499663-500561	899	G protein (partial) [Grass carp RV]	R	3e-34	0.94	0.28	intergenic
AlbRha4	Rhabdoviridae	JXUM01S000577	264947	265849	scaffold559:264948-265849	902	L protein (partial) [Vescicular stomatitis New Jersey V]	R	7e-88	1	0.48	intergenic
AlbRha7	Rhabdoviridae	JXUM01S000640	384717	385054	scaffold592:384718-385054	337	G protein (partial) [Eel Virus European X]	R	2.5	0.92	0.37	intergenic
AlbRha9	Rhabdoviridae	JXUM01S000860	6317	7144	scaffold816:6318-7144	827	N protein (partial) [Sweetwater BranchV]	R	2e-25	0.86	0.31	coding sequence of AALF025779
AlbRha12	Rhabdoviridae	JXUM01S000860	13877	15044	scaffold816:13877-15044	1167	N protein (partial) [Bivens ArmV]	R	2e-25	0.68	0.28	coding sequence of AALF025780
AlbRha14	Rhabdoviridae	JXUM01S000977	9583	9813	scaffold922:9584-9813	230	G protein (partial) [TongilchonV]	F	2e-08	0.97	0.35	intergenic (PIRC79)
AlbRha11	Rhabdoviridae	JXUM01S001012	193076	193552	scaffold993:193077-193552	476	L protein (partial) [Xinchen MosquitoV)	F	9e-42	0.98	0.51	intergenic
AlbRha15	Rhabdoviridae	JXUM01S001054	181035	182135	scaffold1034:181195-181886	1100	N protein (partial) [Sweetwater BranchV]	F	1e-25	0.68	0.28	coding sequence of AALF000476
AlbRha18	Rhabdoviridae	JXUM01S001054	192835	194139	scaffold1034:192835-194123	1304	N protein (partial) [Curionopolis ArmV]	F	1e-31	0.95	0.27	coding sequence of AALF000477
AlbRha28	Rhabdoviridae	JXUM01S001054	200358	201499	scaffold1034:200358-201498	1141	N protein (partial) [Bivens ArmV]	F	5e-29	0.8	0.3	coding sequence of AALF000478
AlbRha32	Rhabdoviridae	JXUM01S001086	358721	359032	scaffold841:358722-359032	311	G protein (partial) [TongilchonV1]	R	2e-33	0.99	0.55	intergenic
AlbRha33	Rhabdoviridae	JXUM01S001253	21296	22123	scaffold1250:21297-22123	827	G protein (partial) [Culex tritaeniorhnchusRV]	R	7e-32	0.99	0.31	intergenic
AlbRha36	Rhabdoviridae	JXUM01S001264	163113	163581	scaffold1256:163114-163581	468	N protein (partial) [Malpais Spring V]	F	0.0002	0.89	0.5	intergenic (PIRC95)
AlbRha38	Rhabdoviridae	JXUM01S001436	281088	282124	scaffold1422:281089-282124	1036	L protein (partial) [Wuhan Louse Fly V9)	R	1e-33	0.99	0.36	intergenic
AlbRha41	Rhabdoviridae	JXUM01S001480	120992	121318	scaffold1473:120993-121318	326	L protein (partial) [Culex Tritaeniorhynchus V)	R	1e-30	0.97	0.52	intergenic
AlbRha42	Rhabdoviridae	JXUM01S001480	121457	121882	scaffold1473:121458-121882	425	L protein (partial) [Culex Tritaeniorhynchus V)	R	3e-23	0.99	0.36	intergenic
AlbRha43	Rhabdoviridae	JXUM01S001737	8380	8613	scaffold1763:8381-8613	233	G protein(partial) [Yg Bogdanovac V]	F	3e-11	1	0.36	coding sequence of AALF007713
AlbRha44	Rhabdoviridae	JXUM01S001773	13006	13218	scaffold1805:13007-13218	212	N protein (partial) [Riverside V1]	R	6e-09	1	0.6	intergenic
AlbRha45	Rhabdoviridae	JXUM01S002318	4634	4858	scaffold2406:4635-4858	224	G protein(partial) [Tupaia V]	R	0.0003	0.72	0.37	intergenic
AlbRha48	Rhabdoviridae	JXUM01S002811	40991	41497	scaffold2979:40992-41497	506	N protein (partial) [Tibrogargan V]	F	9e-22	1	0.34	intergenic
AlbRha49	Rhabdoviridae	JXUM01S003369	134852	135694	scaffold3623:134853-135694	842	G protein (partial) [Grass carp RV]	F	4e-34	0.95	0.28	intergenic
AlbRha52	Rhabdoviridae	JXUM01S004795	184529	187139	scaffold5445:184529-187139	2610	L protein (partial) [Culex Tritaeniorhynchus V)	F	0	0.97	0.48	coding sequence of AALF020122
AlbRha58	Rhabdoviridae	JXUM01S005206	72782	73815	scaffold6016:72782-73815	1033	G protein (partial) [Culex Tritaeniorhynchus V)	R	4e-18	0.73	0.31	intergenic
AlbRha62	Rhabdoviridae	JXUM01S005206	117195	117924	scaffold6016:117197-117927	729	one partial N protein (partial) [Parry Creek]	F	3E-6 and 8E-10	47-93%	38-50%	intergenic
AlbRha66	Rhabdoviridae	JXUM01S005840	18003	19049	scaffold6865:18003-19049	1046	L protein (partial) [Tacheng Tick V6]	F	1e-46	1	0.33	intergenic
AlbRha71	Rhabdoviridae	JXUM01S006048	65402	65935	scaffold7190:65403-65935	533	N protein (partial) [Seetwater Branch V]	R	3e-24	0.92	0.35	intergenic
AlbRha3	Rhabdoviridae	JXUM01S006930	15063	15646	scaffold8435:15063-15646	583	2 ORFs partially overlapping and with similarities to L protein (partial) [Xincheng Mosquito V]	F	6e-9 and 1-16	58-91%	48-49%	intergenic
AlbRha73	Rhabdoviridae	JXUM01S007581	44196	44525	scaffold9348:44197-44525	329	L protein (partial) [Kumasi V]	R	7e-41	1	0.62	intergenic
AlbRha74	Rhabdoviridae	JXUM01S007581	48299	49665	scaffold9348:48446-49668	1366	L protein (partial) [Malpais Spring V]	R	9e-85	0.95	0.41	intergenic
AlbRha2	Rhabdoviridae	JXUM01S008359	53093	53593	scaffold10441:53094- 53593	500	L protein (partial) [Xinchen MosquitoV)	F	8e-43	0.98	0.5	intergenic
AlbRha10	Rhabdoviridae	JXUM01S008685	1173	3046	scaffold10879:1837-1173	1873	L protein (partial) [Wuhan MosquitoV9)	F	0	0.99	0.59	intergenic
AlbRha79	Rhabdoviridae	JXUM01S008685	3009	3160	scaffold10879: 3161-3639	151	L protein (partial) [Wuhan MosquitoV9)	F	1e-52	1	0.53	intergenic
AlbRha80	Rhabdoviridae	JXUM01S008685	3766	4404	scaffold10879:3767-4404	638	L protein (partial) [Wuhan MosquitoV9)	F	3e-61	1	0.53	intergenic
AlbRha83	Rhabdoviridae	JXUM01S010060	1358	2347	scaffold12742:1359- 2347	989	L protein (partial) [Merida V)	R	1e-104	0.99	0.49	intergenic
AlbRha84	Rhabdoviridae	JXUM01S010060	2749	3171	scaffold12742:2750-3171	422	L protein (partial) [Culex Tritaeniorhynchus V)	R	1e-22	0.98	0.39	intergenic
AlbRha85	Rhabdoviridae	JXUM01S010471	32691	33491	scaffold13285:32692-33491	800	L protein (partial) [Culex Tritaeniorhynchus V)	F	3e-62	0.84	0.57	coding sequence of AALF004130
AlbRha87	Rhabdoviridae	JXUM01S010471	34703	35145	scaffold13285:34703- 35145	442	L protein (partial) [Chandipura V)	R	6e-49	0.93	0.59	intergenic
AlbRha88	Rhabdoviridae	JXUM01S010592	23473	24034	scaffold13429:23474 -24034	561	L protein (partial) [Culex Tritaeniorhynchus V)	F	3e-62	0.84	0.57	intergenic
AlbRha92	Rhabdoviridae	JXUM01S014246	5641	6194	scaffold18846:5642-6194	553	N protein (partial) [Culex Tritaeniorhynchus V)	R	9e-06	0.59	0.32	partial coding sequence of AAELF008363
AlbRha94	Rhabdoviridae	JXUM01S022683	828	1316	scaffold42923:829-1316	488	N protein (partial) [Parry Creek V)	F	2e-22	0.96	0.38	intergenic
AlbRha95	Rhabdoviridae	JXUM01S075621	7668	8018	scaffold19964:7669 -8018	350	G protein(partial) [Tongilchon V1]	R	4e-33	0.87	0.55
AlbRha96	Rhabdoviridae	JXUM01S105129	2	808	scaffold110159:3-808	806	L protein (partial) [Chandipura V)	R	2e-64	0.9	0.5
1) Liu P et al., 2016; Parasit Vectors. 2016 Sep 29;9(1):524.
2) Crochu et al., 2004; J Gen Virol. 2004 Jul;85(Pt 7):1971-80.

## Sheet: Culex quinquefasciatus
Supplemental Table 3. List of viral integrations identified in the Cx. qinquefasciatus genome.
NIRV locus name	Viral family	Supercontig	start	end	lenght	ORFs	ORF orientation	evalue	query cover	% identity	Genomic context	Evidence for Expression
CuRha1	Rhabdoviridae	3.254	199662	200867	1205	2 ORFs for partial nucleoprotein [Culex tritaeniorhynchus rhabdovirus]	F	3e-117	1	0.74	exon of CPIJ010057

## Sheet: Anophelinae
Supplemental Table 3. List of viral integrations identified in Anopheinae genomes
Anophelinae species	NIRV locus name	Viral family	Supercontig	start	end	lenght	ORFs	ORF orientation	evalue	query cover	% identity	Genomic context
Anopheles arabiensis	AraBun1	Bunyaviridae	KB704784	3317100	3316759	341	glycoprotein precursor [Wutai Mosquito Virus]	R	2e-25	0.96	0.39	not coding
	AraRha3	Rhabdoviridae	KB704529	93261	93572	311	glycoprotein [Wuhan Mosquito Virus 8]	F	8e-15	0.99	0.36	not coding
	AraRha2	Rhabdoviridae	KB704451	2551083	2551453	370	Glycoprotein [Imiji River virus]	F	1e-21	1	0.38	not coding
	AraRha1	Rhabdoviridae	KB705087	8365	8940	575	nucleocapsid protein [Cocal virus]	F	1e-30	0.93	0.35	not coding
	AraRha4	Rhabdoviridae	KB705087	8062	8298	236	nucleocapsid [Wuhan Louse Fly Virus 5]	F	0.0004	0.92	0.28	not coding
Anopheles funestus	FunReo29	Reoviridae	KB669416	2833	3186	353	VP1 [Changuinola virus]	R	2e-09	0.9	0.31	not coding
	FunRha5	Rhabdoviridae	KB668998	28695	29120	425	protein L [Bovine ephemeral fever virus]	R	0.0002	0.86	0.52	not coding
	FunRha6	Rhabdoviridae	KB668998	29310	29478	168	L protein [Culex tritaeniorhynchus rhabdovirus]	R	6e-06	0.92	0.45	not coding
	FunRha7	Rhabdoviridae	KB668998	29514	30119	605	large protein [Culex tritaeniorhynchus rhabdovirus]	R	3e-39	0.99	0.37	not coding
	FunRha8	Rhabdoviridae	KB668998	30322	30873	551	RNA-dependent RNA polymerase [Ngaingan virus]	R	5e-56	1	0.51	not coding
	FunRha9	Rhabdoviridae	KB668998	30955	31667	712	L protein, partial [Culex tritaeniorhynchus rhabdovirus]	R	3e-70	1	0.48	not coding
	FunRha10	Rhabdoviridae	KB668998	31784	32760	976	2 ORFs for protein L [Rhabdo virus]	R	0.0000000000000000004 and 1e-100	98-99%	52-64%	not coding
	FunRha14	Rhabdoviridae	KB669491	270925	271827	902	nucleocapsid protein [Adelaide River virus]	R	3e-30	0.99	0.31	AFUN001975
Anopheles dirus	DirRha1	Rhabdoviridae	KB672802	3835411	3836830	1419	3 partial ORFs for L protein [Culex tritaeniorhynchus rhabdovirus and Wuhan Louse Fly virus 8]	R	2e-17 and 6e-45	80-99%	43-50%	not coding, just at the 3' of ADIR001908
	DirRha2	Rhabdoviridae	KB672802	3836917	3838641	1724	L protein, partial [Spring viremia of carp virus]	R	1e-140	0.96	0.54	not coding
	DirRha3	Rhabdoviridae	KB672935	709508	709968	460	N protein, partial [Huangpi Tick Virus]	R	2e-19	0.97	0.32	not coding
	DirRha4	Rhabdoviridae	KB673268	175969	176705	736	L protein, partial [Culex tritaeniorhynchus rhabdovirus]	R	4e-35	0.99	0.34	not coding
Anopheles quadriannulatus	QuaRha47	Rhabdoviridae	KB665506	1624	4075	2451	2 partial ORFs L protein [Culex tritaeniorhynchus rhabdovirus]	R	2E-43 and 1e-172	98-99%	46-49%	not coding
	QuaRha3	Rhabdoviridae	KB665506	1	1300	1299	L protein, partical [Perch rhabdovirus]	R	9e-06	0.94	0.34	not coding
Anopheles merus	MerusRha3	Rhabdoviridae	AXCQ02012501	1582	3339	1757	2 partial ORFs L protein [Culex tritaeniorhynchus rhabdovirus]	R	4e-44 and 6E-74	93-99%	41-45%	not coding
	MerusRha2	Rhabdoviridae	AXCQ02012501	547	1163	616	partial ORF L protein [Culex tritaeniorhynchus rhabdovirus]	R	4e-44	0.99	0.45	not coding
Anopheles maculatus	MacRha3	Rhabdoviridae	AXCL01037822	825	1357	532	N protein, partial [Huangpi Tick Virus]	R	3e-14	0.85	0.3	not coding
	MacRha2	Rhabdoviridae	AXCL01006995	2188	3342	1154	N protein, partial [Wongabel Virus]	R	4e-25	0.92	0.31	not coding
Anopheles farauti	FarRha4	Rhabdoviridae	KI915053	360169	360689	520	2 ORFs for N protein, partial [Wongabel Virus]	R	0.014 and 5e-7	68-96%	36-46%	not coding
	FarRha5	Rhabdoviridae	KI915053	382835	382965	130	L protein, partial [Culex tritaeniorhynchus rhabdovirus]	R	7e-07	0.95	0.54	not coding, just at the 5' end of AFAF018903
	FarRha6	Rhabdoviridae	KI915053	383186	383766	580	3 partial ORFs for L protein [Culex tritaeniorhynchus rhabdovirus; Cocal virus; Wuhan Lous Fly virus10]	R	0.0000000003 and 1e-20	77-88%	59-60%	5' end of AFAF018903
	FarRha7	Rhabdoviridae	KI915053	383845	384640	795	L protein, partial [Pike fry rhabdovirus]	R	1e-66	0.99	0.43	5' end of AFAF018903
	FarRha9	Rhabdoviridae	KI915054	4070	4447	377	N protein, partial [Wuhan Louse Fly Virus 9]	F	7e-05	0.38	0.45	not coding
	FarRha10	Rhabdoviridae	KI915067	572	1073	501	N protein, partial [Wuhan Louse Fly Virus 8]	R	8e-06	0.77	0.44	not coding
	FarRha11	Rhabdoviridae	KI915109	7688	8157	469	N protein, partial [Wongabel virus]	R	2e-15	0.97	0.31	not coding
Anopheles atroparvus	AtroRha1	Rhabdoviridae	AXCP01009711	525	1578	1053	N protein partial [Tibrogargan virus]	F	6e-33	0.93	0.27	not coding
	AtroRha2	Rhabdoviridae	AXCP01009575	193	1428	1235	N protein partial [Nkolbisson]	F	5e-34	0.8	0.3	not coding
	AtroRha3	Rhabdoviridae	KI422180	19628	20477	849	N protein partial [Perinet virus]	F	6e-06	0.7	0.25	not coding
Anopheles epiroticus	EpiRha1	Rhabdoviridae	KB672275	389271	389581	310	L protein, partial [Xinchen Mosquito Virus]	R	2e-39	1	0.67	not coding
	EpiBun3	Bunyaviridae	KB671653	103109	103461	352	glycoprotein precursor [Wutai Mosquito Virus]	R	2e-22	0.95	0.47	not coding
	EpiRha2	Rhabdoviridae	KB670922	301	800	499	L protein, partial [Culex tritaeniorhynchus rhabdovirus]	R	5e-26	0.97	0.4	not coding
	EpiRha7	Rhabdoviridae	KB671156	6	1315	1309	2 ORFs L protein, partial [Culex tritaeniorhynchus rhabdovirus]	R	4e-90	0.99	0.44	not coding
	EpiRha9	Rhabdoviridae	KB670028	3871	4250	379	N protein partial [Berrimanh virus]	R	2e-14	0.96	0.31	not coding
	EpiRha15	Rhabdoviridae	KB670238	10171	10800	629	N protein partial [Malpais Spring virus]	R	3e-19	0.76	0.3	not coding
	EpiRha26	Rhabdoviridae	KB670922	1201	1959	758	3 ORFs for L protein, partial [Rhabdovirus]	R	2e-11 and 2e-36	91-97%	53-69%	not coding
Anopheles minimus	MinFlavi1	Flaviviridae	KB664005	69	2042	1973	Polyprotein (NS4A, NS4B, NS5, partial AeFV)	F	0	0.48	0.89	not coding
	MinRha1	Rhabdoviridae	KB663666	39985	40280	295	L protein, partial [Culex tritaeniorhynchus rhabdovirus]	F	6e-16	0.91	0.42	not coding
Anopheles sinensis China	SinCRha3	Rhabdoviridae	AS2_scf7180000695082	157464	157801	337	N protein partial [Coastal Plains virus]	F	1e-16	0.81	0.41	ASIC002991
	SinCRha4	Rhabdoviridae	AS2_scf7180000695082	163168	163494	326	N protein partial [Kolente virus]	F	7e-12	0.87	0.38	not coding
	SinCFlavi1*	Flaviviridae	AS2_scf7180000695972	412709	413506	797	2 partial ORFs NS3 [AeFV]	R	1e-18	0.98	0.66	not coding
Anopheles sinensis SINENSIS	SinS2Rha1	Rhabdoviridae	KI916325	390831	391156	325	N protein partial [Kumasi virus]	R	5e-13	0.89	0.39	not coding
	SinS2Flavi1*	Flaviviridae	AXCK02024744	793	1643	850	2 partial ORFs NS3 [AeFV]	R	1e-18	0.98	0.66	not coding
* identical sequences
